# Supplementary material for: Male-Biased Aganglionic Megacolon in the TashT Mouse Line Due to Perturbation of Silencer Elements in a Large Gene Desert of Chromosome 10
Source: PLoS Genet. 2015 Mar 18;11(3):e1005093. doi: 10.1371/journal.pgen.1005093 (PMC4364714; doi:10.1371/journal.pgen.1005093)
Supplement: S1 Dataset — (XLSX) [file pgen.1005093.s014.xlsx]

## Sheet: Sheet1
id	gene_symbol	log_FC	FoldChange	Ratio (TashT/GFP)	log_CPM	deseq.p-value	deseq.adj.pvalue	edger.p.value	edger.adj.p.value	TashT_2.norm	TashT_3.norm	G4GFP_2.norm	G4GFP_3.norm	TashT_2.raw	TashT_3.raw	G4GFP_2.raw	G4GFP_3.raw
ENSMUSG00000026904	Slc4a10	-4.639	0.0401349	24.916	3.869	4.7e-115	2.3e-111	4e-86	2.9e-82	1128	1105	39	50	982	1230	33	60
ENSMUSG00000022057	Adamdec1	-4.46	0.0454366	22.0087	3.833	6.9e-11	2.4e-09	4.1e-53	5.7e-50	863	1303	40	58	750	1450	34	69
ENSMUSG00000001657	Hoxc8	-4.148	0.0564063	17.7285	4.515	1.1e-38	4.7e-36	6e-89	6.3e-85	1900	1544	87	106	1654	1719	74	128
ENSMUSG00000053279	Aldh1a1	-4.008	0.0621544	16.089	6.764	3.3e-235	6.5e-231	2.7e-108	5.7e-104	7924	8371	391	619	6895	9320	333	746
ENSMUSG00000003882	Il7r	-3.964	0.0640792	15.6057	-0.816	4.7e-06	6e-05	1.8e-11	5e-10	46	33	1	3	40	37	1	4
ENSMUSG00000071540	3425401B19Rik	-3.841	0.0697821	14.3303	1.446	1.7e-23	2.7e-21	1.4e-25	2.4e-23	222	178	10	18	194	198	8	21
ENSMUSG00000029193	Cckar	-3.701	0.0768932	13.005	3.394	1.5e-68	2.2e-65	4.3e-53	5.7e-50	794	756	52	67	691	842	44	80
ENSMUSG00000032021	Crtam	-3.647	0.0798259	12.5273	-0.858	2e-05	0.00021	9.9e-11	2.4e-09	40	35	1	4	35	39	1	5
ENSMUSG00000024747	Aldh1a7	-3.536	0.0862101	11.5996	5.126	6.4e-39	2.8e-36	4.8e-85	2.5e-81	2799	2321	188	252	2436	2584	160	303
ENSMUSG00000084120	Gm11624	-3.516	0.0874135	11.4399	0.917	4e-15	2.6e-13	2.2e-17	1.4e-15	150	121	5	18	131	135	4	21
ENSMUSG00000074346	1700095B22Rik	-3.499	0.0884496	11.3059	-0.983	7.8e-05	0.00073	6.9e-10	1.5e-08	34	33	1	4	30	37	1	5
ENSMUSG00000063428	Ddo	-3.497	0.0885723	11.2902	0.142	1.6e-09	4.4e-08	1e-15	5.1e-14	83	73	6	7	72	81	5	9
ENSMUSG00000079998	Gm12947	-3.485	0.0893121	11.1967	-0.49	2.2e-06	3e-05	1e-10	2.5e-09	57	41	1	7	50	46	1	8
ENSMUSG00000031994	Adamts8	-3.365	0.0970586	10.3031	4.811	3.8e-73	7.4e-70	7.9e-49	8e-46	2160	1915	142	252	1880	2132	120	303
ENSMUSG00000001661	Hoxc6	-3.353	0.0978693	10.2177	3.441	3.5e-61	3.8e-58	1.2e-47	1.1e-44	804	767	68	85	700	854	58	102
ENSMUSG00000048038	4932418E24Rik	-3.346	0.0983453	10.1683	-0.467	3e-06	4e-05	2.7e-10	6.1e-09	43	56	1	8	37	62	1	9
ENSMUSG00000029410	Ppef2	-3.323	0.0999257	10.0074	0.302	8.9e-10	2.5e-08	1.4e-14	5.8e-13	88	84	4	13	77	94	3	15
ENSMUSG00000040364	Sec1	-3.322	0.099995	10.0005	1.545	6.3e-07	1e-05	1.3e-17	8.9e-16	164	253	13	28	142	281	11	33
ENSMUSG00000097336	RP23-155H5.2	-3.252	0.104966	9.52685	5.042	5.3e-112	2.1e-108	9.3e-47	7.9e-44	2412	2337	176	321	2099	2602	149	386
ENSMUSG00000032572	Col6a4	-3.25	0.105112	9.51366	5.751	3.9e-44	2.1e-41	1.9e-35	8.5e-33	3630	4130	262	553	3158	4598	222	666
ENSMUSG00000022579	Gpihbp1	-3.242	0.105697	9.46105	0.785	6.9e-13	3.3e-11	3.1e-18	2.2e-16	125	117	14	11	109	130	12	14
ENSMUSG00000038094	Atp13a4	-3.24	0.105843	9.44794	-0.196	4.4e-07	7.2e-06	3.4e-12	1e-10	58	62	4	8	50	69	3	10
ENSMUSG00000056380	Gpr50	-3.222	0.107172	9.33079	3.47	1.4e-07	2.6e-06	2.2e-31	7e-29	963	626	79	91	839	698	67	110
ENSMUSG00000033327	Tnxb	-3.184	0.110032	9.08823	2.968	1.3e-44	7.5e-42	1.1e-33	4.4e-31	523	595	50	73	455	662	42	87
ENSMUSG00000074575	Kcng1	-3.171	0.111028	9.00671	3.487	1.9e-41	9.5e-39	1.9e-42	1.1e-39	868	733	84	93	756	817	72	112
ENSMUSG00000026829	Gbgt1	-3.119	0.115103	8.68785	3.082	4.8e-45	2.9e-42	2.4e-29	6.5e-27	644	561	51	87	561	625	43	104
ENSMUSG00000067795	4930444P10Rik	-3.107	0.116065	8.61589	-0.647	3.5e-05	0.00036	5.2e-10	1.1e-08	44	41	4	6	38	46	3	7
ENSMUSG00000038591	Colec10	-3.059	0.119991	8.33395	7.273	3.4e-33	1.1e-30	1e-41	5.8e-39	11945	10056	928	1710	10395	11197	791	2064
ENSMUSG00000074115	Saa1	-3.036	0.121919	8.20214	1.489	2.8e-10	8.5e-09	4.2e-18	2.9e-16	229	164	19	28	200	183	16	34
ENSMUSG00000063727	Tnfrsf11b	-3.016	0.123621	8.08922	3.886	1.7e-30	4.6e-28	6.3e-29	1.6e-26	1138	954	91	167	991	1063	77	200
ENSMUSG00000062515	Fabp4	-3.014	0.123793	8.07801	3.297	5.2e-47	3.4e-44	1.3e-19	1.1e-17	728	661	51	122	634	736	42	145
ENSMUSG00000032719	Sbspon	-3.006	0.124481	8.03334	2.038	5.1e-24	8.9e-22	5.1e-21	5.3e-19	293	284	24	47	255	316	20	56
ENSMUSG00000037610	Kcnmb2	-2.992	0.125695	7.95576	4.344	4.3e-14	2.4e-12	1.8e-28	4.3e-26	1631	1239	125	235	1420	1380	106	282
ENSMUSG00000057465	Saa2	-2.986	0.126219	7.92274	1.43	5.9e-11	2e-09	4.1e-18	2.9e-16	218	158	21	26	190	176	18	31
ENSMUSG00000030219	Erp27	-2.981	0.126657	7.89533	-0.316	6.5e-06	8e-05	7.4e-10	1.6e-08	64	44	5	8	56	49	4	10
ENSMUSG00000024810	Il33	-2.955	0.12896	7.75432	3.804	1.7e-59	1.7e-56	8.5e-32	2.8e-29	976	991	94	159	849	1103	79	191
ENSMUSG00000092250	Gm20467	-2.924	0.131761	7.58947	2.578	5.3e-31	1.5e-28	5e-20	4.6e-18	431	405	35	75	375	451	29	89
ENSMUSG00000084141	Olfr1372-ps1	-2.915	0.132586	7.54228	0.179	9.5e-08	1.8e-06	6.5e-13	2.2e-11	77	76	7	13	67	85	6	15
ENSMUSG00000044921	Rassf9	-2.865	0.137262	7.28536	2.785	5.3e-17	4.4e-15	1.8e-16	1e-14	533	428	39	93	464	477	32	111
ENSMUSG00000020672	Sntg2	-2.845	0.139178	7.18506	4.577	3.5e-29	8.6e-27	1.9e-31	6.2e-29	1809	1525	165	298	1575	1698	140	358
ENSMUSG00000034911	Ushbp1	-2.841	0.139564	7.16517	2.23	4.5e-15	2.9e-13	1.4e-06	1.7e-05	307	343	11	81	267	382	8	96
ENSMUSG00000013584	Aldh1a2	-2.836	0.140049	7.14038	7.456	2.3e-20	2.8e-18	3.1e-61	7.4e-58	13639	10897	1413	2022	11869	12133	1206	2441
ENSMUSG00000063611	Gm10134	-2.834	0.140243	7.13048	1.022	2.3e-12	9.9e-11	6.2e-17	3.6e-15	140	137	19	20	122	153	16	24
ENSMUSG00000027188	Pamr1	-2.827	0.140925	7.09597	3.521	2.3e-48	1.6e-45	3.9e-23	5.1e-21	776	823	76	149	675	916	64	178
ENSMUSG00000043088	Il17re	-2.824	0.141218	7.08123	0.16	2.8e-07	4.9e-06	2.6e-11	6.8e-10	86	64	7	13	75	72	6	16
ENSMUSG00000057719	Sh3rf2	-2.806	0.142991	6.99343	-0.065	2.6e-06	3.5e-05	4.9e-10	1.1e-08	72	55	5	13	63	62	4	15
ENSMUSG00000038408	1700018A04Rik	-2.793	0.144286	6.93069	0.666	1.4e-09	3.8e-08	5.3e-12	1.6e-10	111	104	8	23	97	116	6	27
ENSMUSG00000020542	Myocd	-2.784	0.145189	6.88759	6.448	2.7e-19	2.9e-17	1.1e-66	3.9e-63	6768	5376	752	1008	5890	5986	642	1217
ENSMUSG00000066952	Myo1h	-2.783	0.145289	6.88282	0.811	1.6e-10	5.1e-09	1.1e-14	4.9e-13	126	112	13	21	110	125	11	25
ENSMUSG00000050370	Ch25h	-2.783	0.145289	6.88282	0.936	2.8e-11	1e-09	7.8e-14	3e-12	129	132	11	26	112	147	9	31
ENSMUSG00000050315	Synpo2	-2.774	0.146198	6.84002	7.151	2.5e-17	2.2e-15	3.9e-45	2.8e-42	11038	8717	1111	1775	9606	9706	948	2143
ENSMUSG00000019936	Epyc	-2.767	0.14691	6.80691	2.567	3.3e-14	1.9e-12	1.6e-15	7.7e-14	458	361	36	84	399	402	30	100
ENSMUSG00000065592	Mir145	-2.749	0.148754	6.72251	1.567	3.4e-16	2.6e-14	2.7e-18	1.9e-16	225	180	29	31	196	201	25	37
ENSMUSG00000001349	Cnn1	-2.736	0.1501	6.66221	4.832	7.2e-54	6.7e-51	7.5e-52	8.8e-49	2098	1843	250	339	1826	2052	213	409
ENSMUSG00000022836	Mylk	-2.728	0.150935	6.62537	7.796	6.2e-29	1.5e-26	1.4e-46	1.1e-43	16705	14049	1783	2856	14537	15642	1522	3448
ENSMUSG00000045281	Gpr20	-2.728	0.150935	6.62537	4.458	6.8e-17	5.6e-15	8.5e-46	6.2e-43	1706	1330	226	232	1485	1481	193	280
ENSMUSG00000032179	Bmp5	-2.726	0.151144	6.61619	5.405	8.7e-28	2e-25	1.5e-24	2.3e-22	3152	2709	282	604	2743	3016	239	727
ENSMUSG00000059430	Actg2	-2.721	0.151669	6.5933	6.823	1.5e-126	9.8e-123	6.9e-75	2.9e-71	8049	7615	996	1376	7004	8478	850	1661
ENSMUSG00000021200	Asb2	-2.719	0.15188	6.58416	2.873	5.4e-33	1.8e-30	8.5e-26	1.5e-23	522	487	62	91	454	542	52	109
ENSMUSG00000035783	Acta2	-2.697	0.154213	6.48452	8.55	6.7e-144	6.6e-140	2.9e-49	3.1e-46	25952	25776	3061	4916	22583	28698	2614	5937
ENSMUSG00000038402	Foxf2	-2.691	0.154856	6.45761	5.595	6.4e-81	1.6e-77	1.1e-44	7.2e-42	3469	3196	392	638	3019	3559	334	769
ENSMUSG00000022144	Gdnf	-2.649	0.159431	6.27232	5.202	1e-23	1.7e-21	4.3e-43	2.6e-40	2769	2285	321	483	2410	2544	273	582
ENSMUSG00000025491	Ifitm1	-2.617	0.163006	6.13473	4.905	1.7e-35	6.1e-33	6.6e-26	1.2e-23	2177	1925	228	441	1895	2143	193	530
ENSMUSG00000028339	Col15a1	-2.617	0.163006	6.13473	5.943	5.8e-47	3.7e-44	7.1e-20	6.5e-18	4228	4197	406	968	3679	4673	345	1166
ENSMUSG00000022357	Klhl38	-2.616	0.163119	6.13048	1.932	1.7e-18	1.7e-16	2.3e-19	1.9e-17	272	245	35	48	237	273	30	58
ENSMUSG00000036446	Lum	-2.601	0.164824	6.06707	6.251	8.2e-44	4.4e-41	3.1e-21	3.3e-19	5355	5057	522	1195	4660	5631	444	1441
ENSMUSG00000087006	Gm13889	-2.596	0.165396	6.04608	2.673	2.7e-27	6e-25	3.2e-20	3.1e-18	461	407	53	89	401	453	45	107
ENSMUSG00000039720	Got1l1	-2.582	0.167009	5.98769	0.123	2.7e-06	3.7e-05	2.2e-09	4.3e-08	82	61	7	16	72	68	6	19
ENSMUSG00000049436	Upk1b	-2.577	0.167589	5.96698	2.309	2.1e-22	3e-20	1.4e-18	1e-16	322	350	42	70	280	389	35	84
ENSMUSG00000074577	Fam65c	-2.577	0.167589	5.96698	2.544	7.6e-11	2.6e-09	7.8e-13	2.6e-11	446	344	39	94	389	384	32	112
ENSMUSG00000058248	Kcnh1	-2.575	0.167822	5.95871	0.726	6.5e-09	1.5e-07	8e-12	2.3e-10	113	108	11	25	98	120	9	30
ENSMUSG00000038370	Pcp4l1	-2.572	0.168171	5.94633	2.573	1.2e-23	2e-21	5e-17	3e-15	436	371	47	89	380	413	39	106
ENSMUSG00000021136	Smoc1	-2.571	0.168288	5.94221	5.654	8.2e-21	1e-18	9.6e-45	6.4e-42	3778	3086	462	691	3288	3436	394	833
ENSMUSG00000040896	Kcnd3	-2.564	0.169106	5.91345	5.636	7.7e-91	2.5e-87	5.5e-55	9.1e-52	3438	3337	467	676	2992	3715	398	815
ENSMUSG00000042379	Esm1	-2.562	0.169341	5.90526	1.31	7e-13	3.3e-11	6.2e-13	2.1e-11	181	150	37	19	158	167	32	24
ENSMUSG00000018830	Myh11	-2.559	0.169693	5.89299	6.377	1.9e-53	1.6e-50	5.7e-54	8.7e-51	5391	5931	773	1146	4691	6603	659	1383
ENSMUSG00000033174	Mgll	-2.559	0.169693	5.89299	5.03	5.7e-36	2.1e-33	3.1e-32	1.1e-29	2370	2075	279	474	2063	2311	237	571
ENSMUSG00000030218	Mgp	-2.553	0.1704	5.86853	2.777	6e-13	2.9e-11	9.5e-16	4.8e-14	520	408	53	105	453	455	44	126
ENSMUSG00000025407	Gli1	-2.55	0.170755	5.85634	5.575	1e-88	2.8e-85	6.6e-57	1.3e-53	3295	3188	457	647	2867	3550	390	780
ENSMUSG00000029442	Wdr66	-2.541	0.171824	5.81992	1.028	1.5e-10	4.9e-09	7.2e-14	2.8e-12	151	120	22	24	132	134	19	29
ENSMUSG00000064272	Gpbar1	-2.533	0.172779	5.78774	1.34	2.7e-12	1.2e-10	1e-12	3.4e-11	188	151	19	39	164	168	16	46
ENSMUSG00000074449	Gm15319	-2.529	0.173259	5.77171	0.491	1.2e-07	2.2e-06	1.7e-09	3.4e-08	81	104	9	23	70	116	7	27
ENSMUSG00000038742	Angptl6	-2.524	0.17386	5.75175	4.228	5.3e-56	5.2e-53	2.4e-37	1.1e-34	1274	1265	187	253	1109	1408	159	305
ENSMUSG00000062980	Cped1	-2.495	0.17739	5.63728	6.414	7.3e-39	3.1e-36	8.5e-33	3e-30	6096	5442	737	1308	5305	6059	628	1578
ENSMUSG00000025558	Dock9	-2.492	0.17776	5.62557	7.552	4.1e-25	7.8e-23	1.5e-40	7.4e-38	13774	11603	1743	2764	11986	12919	1488	3338
ENSMUSG00000035000	Dpp4	-2.484	0.178748	5.59446	3.747	1.1e-43	5.5e-41	3.2e-23	4.3e-21	909	902	121	202	791	1004	102	243
ENSMUSG00000097324	RP23-202I21.2	-2.469	0.180616	5.5366	6.594	9.7e-76	2.1e-72	1.1e-46	9e-44	6770	6266	927	1424	5891	6977	791	1719
ENSMUSG00000044220	Nkx2-3	-2.468	0.180742	5.53276	5.523	9.7e-41	4.6e-38	1.9e-23	2.6e-21	3213	2990	368	752	2796	3329	313	906
ENSMUSG00000097084	FOXL1	-2.461	0.181621	5.50598	3.107	3e-31	8.6e-29	1.3e-15	6.4e-14	569	588	68	142	495	655	57	170
ENSMUSG00000020826	Nos2	-2.456	0.182251	5.48693	0.578	1.1e-07	2e-06	3.2e-11	8.4e-10	108	88	14	21	94	98	12	25
ENSMUSG00000005611	Mrvi1	-2.455	0.182378	5.48313	5.531	7.3e-33	2.3e-30	2.2e-31	6.9e-29	3315	2914	414	721	2885	3245	352	869
ENSMUSG00000079671	2610203C22Rik	-2.45	0.183011	5.46416	-0.037	2.2e-05	0.00024	1.7e-08	2.9e-07	72	54	7	15	63	60	6	18
ENSMUSG00000033544	Angptl1	-2.444	0.183773	5.44148	4.153	1.3e-50	9.7e-48	1.7e-26	3.2e-24	1235	1156	167	271	1075	1287	142	326
ENSMUSG00000006344	Ggt5	-2.433	0.18518	5.40015	1.81	2.3e-15	1.5e-13	2.2e-15	1e-13	240	226	32	54	209	252	27	64
ENSMUSG00000073154	9330158H04Rik	-2.431	0.185437	5.39267	2.445	3.8e-17	3.2e-15	6.1e-20	5.6e-18	404	322	66	69	352	359	56	83
ENSMUSG00000001588	Acap1	-2.415	0.187505	5.33319	2.632	3.5e-24	6.2e-22	2e-18	1.5e-16	391	436	59	95	340	485	50	114
ENSMUSG00000039683	Sdk1	-2.414	0.187635	5.3295	6.011	6.5e-43	3.3e-40	2.3e-30	6.9e-28	4522	4127	582	1039	3935	4595	496	1253
ENSMUSG00000042812	Foxf1	-2.412	0.187895	5.32212	7.649	6.9e-30	1.8e-27	5.5e-41	3e-38	14457	12453	1979	3076	12581	13865	1690	3714
ENSMUSG00000054435	Gimap4	-2.407	0.188548	5.3037	3.484	8e-13	3.8e-11	1e-11	2.8e-10	820	675	79	204	714	752	66	244
ENSMUSG00000032125	Robo4	-2.396	0.189991	5.26342	4.41	3.4e-18	3.2e-16	3.7e-11	9.5e-10	1486	1357	137	405	1293	1511	115	486
ENSMUSG00000021702	Thbs4	-2.394	0.190254	5.25613	2.796	1.2e-23	2.1e-21	3.3e-16	1.7e-14	432	492	62	114	376	548	52	136
ENSMUSG00000052125	F730043M19Rik	-2.39	0.190782	5.24157	2.328	9.3e-20	1e-17	9.3e-16	4.7e-14	358	309	46	80	312	344	39	96
ENSMUSG00000042985	Upk3b	-2.384	0.191577	5.21982	4.785	4.9e-63	6.1e-60	8.1e-47	7.2e-44	1838	1844	310	394	1599	2053	264	475
ENSMUSG00000048096	Lmod1	-2.383	0.19171	5.2162	2.915	1e-26	2.2e-24	3.2e-15	1.5e-13	527	477	64	128	459	531	54	153
ENSMUSG00000055632	Hmcn2	-2.381	0.191976	5.20898	2.218	9.4e-19	9.6e-17	1.3e-16	7.2e-15	308	309	45	73	268	344	38	87
ENSMUSG00000040663	Clcf1	-2.379	0.192243	5.20176	2.707	2.9e-24	5.3e-22	1.2e-16	7.1e-15	430	438	59	107	374	488	50	128
ENSMUSG00000056008	Gm11541	-2.364	0.194252	5.14796	-0.127	5.1e-05	0.0005	8.1e-09	1.5e-07	59	57	12	11	51	64	10	13
ENSMUSG00000030849	Fgfr2	-2.362	0.194521	5.14083	7.282	7.7e-46	4.8e-43	3.1e-30	9.3e-28	10775	9977	1454	2580	9376	11108	1241	3115
ENSMUSG00000097756	AC169129.1	-2.362	0.194521	5.14083	0.312	1.7e-06	2.5e-05	5.6e-09	1.1e-07	84	75	21	10	73	84	18	13
ENSMUSG00000065445	Mir143	-2.357	0.195197	5.12304	0.002	2.9e-05	0.0003	1.2e-08	2.1e-07	69	59	8	16	60	66	7	19
ENSMUSG00000001739	Cldn15	-2.347	0.196554	5.08765	2.301	1e-14	6.1e-13	1.6e-17	1.1e-15	364	287	58	70	317	320	49	84
ENSMUSG00000036960	Clca5	-2.345	0.196827	5.0806	-0.074	4.8e-05	0.00048	2e-07	2.9e-06	53	68	6	17	46	75	5	20
ENSMUSG00000036502	Tmem255a	-2.339	0.197647	5.05952	4.529	9.4e-23	1.4e-20	9.8e-15	4.3e-13	1605	1462	181	426	1397	1628	153	512
ENSMUSG00000063564	Col23a1	-2.336	0.198059	5.04901	6.852	1.5e-53	1.4e-50	5.3e-28	1.2e-25	7785	7578	1075	1965	6774	8437	917	2372
ENSMUSG00000037335	Hand1	-2.333	0.198471	5.03852	3.547	8.4e-14	4.5e-12	3.8e-20	3.6e-18	865	685	121	186	753	763	103	223
ENSMUSG00000060445	Sycp2	-2.33	0.198884	5.02805	0.265	4.1e-06	5.3e-05	2.5e-09	5e-08	84	70	17	13	73	78	15	16
ENSMUSG00000036139	Hoxc9	-2.326	0.199436	5.01413	1.508	3.9e-12	1.6e-10	1e-13	3.8e-12	190	183	29	45	165	204	24	54
ENSMUSG00000019909	Fam162b	-2.32	0.200267	4.99332	2.581	1.3e-21	1.7e-19	6.6e-15	2.9e-13	404	385	55	103	352	429	46	123
ENSMUSG00000074852	Hpse2	-2.308	0.20194	4.95196	4.888	1.8e-61	2.1e-58	7.4e-41	3.8e-38	1948	1973	336	454	1695	2197	286	548
ENSMUSG00000039208	Metrnl	-2.298	0.203345	4.91776	2.326	1.7e-18	1.7e-16	6.3e-14	2.4e-12	347	312	47	87	302	348	39	104
ENSMUSG00000053216	Btn2a2	-2.29	0.204476	4.89056	0.321	4.5e-06	5.8e-05	2.2e-09	4.4e-08	82	78	12	20	71	87	10	24
ENSMUSG00000028011	Tdo2	-2.284	0.205328	4.87026	1.379	1.7e-06	2.4e-05	8.8e-12	2.5e-10	200	138	32	37	175	154	27	45
ENSMUSG00000057914	Cacnb2	-2.28	0.205898	4.85678	3.325	4.9e-31	1.4e-28	5e-20	4.6e-18	687	633	106	165	598	705	90	198
ENSMUSG00000025921	Rdh10	-2.265	0.20805	4.80654	6.325	1.4e-44	7.6e-42	1.3e-32	4.7e-30	5501	5066	826	1371	4787	5641	704	1654
ENSMUSG00000027524	Edn3	-2.262	0.208483	4.79656	4.857	9.3e-18	8.5e-16	7.9e-19	6.2e-17	2060	1757	267	528	1793	1957	227	636
ENSMUSG00000022876	Samsn1	-2.239	0.211833	4.7207	0.576	1e-06	1.6e-05	2.4e-08	4e-07	91	100	11	29	79	111	9	34
ENSMUSG00000074303	Gm10664	-2.227	0.213602	4.68159	1.676	3.1e-12	1.3e-10	1.3e-11	3.7e-10	227	187	31	57	198	209	26	68
ENSMUSG00000021069	Pygl	-2.225	0.213899	4.67511	5.349	7.3e-32	2.2e-29	7.9e-35	3.4e-32	2847	2499	455	686	2478	2783	388	827
ENSMUSG00000052861	Dnahc6	-2.22	0.214641	4.65893	0.583	1.1e-06	1.6e-05	1.3e-09	2.6e-08	99	92	14	26	86	103	12	31
ENSMUSG00000043251	Exoc3l	-2.218	0.214939	4.65248	2.119	2.3e-15	1.5e-13	1.1e-10	2.7e-09	301	264	37	84	262	294	31	100
ENSMUSG00000032289	Thsd4	-2.214	0.215536	4.6396	5.981	2e-63	2.6e-60	3.1e-39	1.5e-36	4281	3998	713	1069	3725	4451	608	1290
ENSMUSG00000027102	Hoxd8	-2.212	0.215835	4.63317	2.98	3.2e-25	6.1e-23	4.6e-19	3.8e-17	500	529	91	131	435	589	77	157
ENSMUSG00000024049	Myom1	-2.212	0.215835	4.63317	3.138	3.5e-27	7.7e-25	5.1e-19	4.1e-17	568	581	99	148	494	647	84	178
ENSMUSG00000045954	Sdpr	-2.203	0.217186	4.60436	6.359	4.6e-25	8.5e-23	2.3e-18	1.7e-16	5546	5194	747	1586	4826	5783	636	1913
ENSMUSG00000017057	Il13ra1	-2.203	0.217186	4.60436	4.878	3.3e-12	1.4e-10	2.7e-17	1.7e-15	2121	1724	279	556	1846	1920	237	669
ENSMUSG00000004651	Tyr	-2.201	0.217487	4.59798	2.88	7.5e-21	9.6e-19	1.4e-13	4.9e-12	453	506	71	137	394	563	60	164
ENSMUSG00000029335	Bmp3	-2.2	0.217638	4.59479	3.796	1.3e-30	3.4e-28	8.5e-28	1.9e-25	842	969	199	195	732	1079	170	236
ENSMUSG00000053519	Kcnip1	-2.192	0.218848	4.56938	1.675	2.1e-12	9.2e-11	1.1e-13	4.1e-12	190	222	39	51	165	247	33	61
ENSMUSG00000027748	Trpc4	-2.191	0.219	4.56622	2.513	9.4e-19	9.6e-17	9.3e-11	2.3e-09	371	370	49	113	323	412	41	135
ENSMUSG00000027338	Prnd	-2.188	0.219455	4.55673	3.784	3.3e-15	2.2e-13	1.1e-20	1.1e-18	992	803	161	232	864	894	137	279
ENSMUSG00000031355	Arhgap6	-2.184	0.220065	4.54412	4.745	2.4e-39	1.1e-36	2.9e-22	3.4e-20	1714	1786	279	490	1491	1988	237	590
ENSMUSG00000034387	Ssu2	-2.18	0.220676	4.53154	0.327	1.3e-05	0.00014	9.2e-08	1.4e-06	79	79	10	25	69	88	8	29
ENSMUSG00000028197	Col24a1	-2.17	0.222211	4.50023	3.548	1.6e-23	2.6e-21	7.6e-13	2.5e-11	744	777	108	230	647	865	91	276
ENSMUSG00000050919	Zfp366	-2.17	0.222211	4.50023	0.765	3.6e-07	6e-06	8.3e-09	1.5e-07	100	116	15	33	87	129	12	39
ENSMUSG00000091455	Otogl	-2.169	0.222365	4.49712	2.036	2.2e-14	1.3e-12	1.4e-11	3.9e-10	272	258	40	78	237	287	33	93
ENSMUSG00000021994	Wnt5a	-2.163	0.223291	4.47845	6.93	1e-36	3.8e-34	6.4e-41	3.4e-38	8406	7478	1441	2102	7315	8326	1230	2538
ENSMUSG00000036412	Arsi	-2.158	0.224067	4.46296	2.049	2.7e-12	1.2e-10	4.6e-09	8.8e-08	250	284	34	86	217	316	28	102
ENSMUSG00000069874	Irgm2	-2.151	0.225156	4.44136	2.091	5.2e-11	1.8e-09	3.5e-13	1.2e-11	309	240	50	73	269	268	42	88
ENSMUSG00000046207	Pik3r6	-2.15	0.225313	4.43828	1.451	3.7e-09	9.2e-08	1.1e-06	1.4e-05	186	164	17	62	162	183	14	73
ENSMUSG00000071042	Rasgrp3	-2.143	0.226408	4.4168	4.094	6.8e-33	2.2e-30	8.7e-17	5e-15	1136	1079	176	325	989	1201	149	391
ENSMUSG00000032487	Ptgs2	-2.143	0.226408	4.4168	2.11	6e-11	2.1e-09	8.9e-11	2.2e-09	307	248	42	84	268	277	35	100
ENSMUSG00000026637	Traf5	-2.141	0.226723	4.41068	3.358	4.3e-26	9e-24	1.2e-17	8e-16	709	619	118	182	617	689	100	219
ENSMUSG00000021765	Fst	-2.139	0.227037	4.40457	5.666	1.6e-66	2.3e-63	2.7e-36	1.2e-33	3283	3304	598	895	2857	3679	510	1080
ENSMUSG00000031075	Ano1	-2.134	0.227825	4.38933	6.503	1.6e-31	4.8e-29	4.9e-43	2.9e-40	6275	5488	1114	1562	5461	6111	951	1886
ENSMUSG00000031825	Crispld2	-2.134	0.227825	4.38933	6.993	4.6e-13	2.3e-11	1.3e-26	2.6e-24	9138	7392	1413	2352	7952	8231	1206	2839
ENSMUSG00000050700	Emilin3	-2.13	0.228458	4.37717	5.49	1.4e-50	9.9e-48	1.1e-29	3e-27	2987	2840	509	819	2599	3162	434	988
ENSMUSG00000068079	Tcf15	-2.129	0.228616	4.37414	1.393	1.1e-07	2.1e-06	5.4e-07	7.3e-06	185	151	19	58	161	168	15	69
ENSMUSG00000030043	Tacr1	-2.128	0.228775	4.37111	1.118	9.8e-09	2.2e-07	1.8e-11	5e-10	130	146	31	32	113	162	26	39
ENSMUSG00000018819	Lsp1	-2.125	0.229251	4.36203	6.624	6.7e-27	1.4e-24	1.1e-23	1.6e-21	6689	6090	1041	1888	5821	6781	888	2278
ENSMUSG00000030930	Chst15	-2.122	0.229728	4.35297	6.527	3.7e-17	3.1e-15	1.5e-26	2.9e-24	6477	5463	1020	1722	5637	6083	870	2078
ENSMUSG00000037010	Apln	-2.121	0.229888	4.34995	3.1	1.9e-24	3.5e-22	9.5e-14	3.6e-12	547	560	89	165	476	623	75	198
ENSMUSG00000040852	Plekhh2	-2.116	0.230686	4.3349	4.995	1.8e-48	1.3e-45	4.1e-26	7.6e-24	2031	2094	363	587	1767	2331	309	707
ENSMUSG00000047867	Gimap6	-2.111	0.231487	4.31991	3.865	1.5e-12	6.7e-11	6.9e-09	1.3e-07	973	907	113	324	847	1010	95	388
ENSMUSG00000043505	Gimap5	-2.102	0.232935	4.29304	0.843	1.3e-05	0.00015	1.1e-05	0.00011	100	126	10	42	87	140	8	50
ENSMUSG00000027568	Ntsr1	-2.099	0.23342	4.28412	3.209	2.4e-25	4.6e-23	1.1e-14	4.6e-13	606	585	101	177	527	651	85	212
ENSMUSG00000031613	Hpgd	-2.089	0.235044	4.25453	4.298	9.7e-08	1.8e-06	3.6e-17	2.3e-15	1453	1081	224	371	1265	1204	190	447
ENSMUSG00000008136	Fhl2	-2.088	0.235207	4.25158	4.4	1.8e-11	6.8e-10	3.3e-18	2.4e-16	1512	1209	238	401	1316	1346	202	483
ENSMUSG00000045613	Chrm2	-2.087	0.23537	4.24864	6.786	2.4e-13	1.2e-11	4.8e-51	5.4e-48	7953	6275	1560	1787	6921	6987	1332	2159
ENSMUSG00000019880	Rspo3	-2.084	0.23586	4.23981	5.328	1.3e-20	1.6e-18	5.6e-30	1.6e-27	2797	2380	487	732	2434	2650	415	883
ENSMUSG00000037126	Psd	-2.082	0.236187	4.23394	6.253	1.6e-35	5.7e-33	5.8e-53	7.2e-50	5246	4584	1033	1285	4565	5104	882	1552
ENSMUSG00000056492	Gpr116	-2.081	0.236351	4.231	4.877	7e-11	2.4e-09	1.5e-08	2.6e-07	1933	1850	216	681	1682	2060	182	819
ENSMUSG00000060470	Gpr97	-2.079	0.236678	4.22514	1.15	4.2e-08	8.5e-07	2.5e-07	3.6e-06	142	138	17	49	124	154	14	58
ENSMUSG00000035104	Eva1a	-2.078	0.236843	4.22221	3.615	1.5e-16	1.2e-14	1.5e-14	6.4e-13	849	725	134	239	739	808	113	287
ENSMUSG00000053626	Tll1	-2.072	0.23783	4.20469	3.962	2.8e-14	1.6e-12	5.2e-12	1.5e-10	1067	935	150	326	929	1041	127	392
ENSMUSG00000086567	Gm2830	-2.064	0.239152	4.18144	1.252	1e-08	2.3e-07	1.2e-10	2.8e-09	167	134	31	41	146	149	26	49
ENSMUSG00000028871	Rspo1	-2.048	0.241819	4.13532	2.888	3.2e-13	1.6e-11	3.2e-16	1.7e-14	526	419	100	128	458	467	85	154
ENSMUSG00000064325	Hhip	-2.044	0.24249	4.12387	5.383	6.4e-26	1.3e-23	1.6e-44	1e-41	2889	2458	590	704	2514	2737	504	850
ENSMUSG00000030606	Hapln3	-2.042	0.242827	4.11816	1.979	3.3e-08	6.8e-07	5.3e-09	1e-07	280	221	38	83	244	246	32	99
ENSMUSG00000021676	Iqgap2	-2.027	0.245365	4.07556	7.097	8.2e-35	2.8e-32	7.1e-29	1.8e-26	9098	8415	1644	2651	7917	9369	1403	3201
ENSMUSG00000000317	Bcl6b	-2.025	0.245705	4.06992	3.473	2.1e-08	4.4e-07	9e-09	1.6e-07	775	640	98	251	675	713	82	301
ENSMUSG00000023341	Mx2	-2.022	0.246217	4.06146	1.339	1.4e-08	3e-07	5.4e-10	1.2e-08	181	137	32	46	158	153	27	55
ENSMUSG00000033082	Clec1a	-2.022	0.246217	4.06146	1.825	2.5e-11	9.3e-10	1.3e-09	2.6e-08	244	204	37	73	213	227	31	87
ENSMUSG00000063060	Sox7	-2.019	0.246729	4.05303	2.516	6.4e-09	1.5e-07	1.1e-07	1.6e-06	391	335	48	132	341	373	40	157
ENSMUSG00000037625	Cldn11	-2.018	0.2469	4.05022	2.152	8.8e-07	1.4e-05	1.2e-07	1.9e-06	315	248	39	101	275	276	32	120
ENSMUSG00000038236	Hoxa7	-2.016	0.247243	4.04461	3.63	1.3e-11	4.9e-10	2.1e-15	1e-13	875	702	151	239	762	782	128	287
ENSMUSG00000001119	Col6a1	-2.007	0.24879	4.01946	7.428	6.8e-13	3.3e-11	8e-14	3e-12	10405	11567	1681	3788	9054	12878	1434	4573
ENSMUSG00000045680	Tcf21	-2.003	0.249481	4.00833	6.22	1.1e-19	1.2e-17	5.4e-27	1.1e-24	5095	4408	907	1461	4434	4908	774	1763
ENSMUSG00000030103	Bhlhe40	-2.003	0.249481	4.00833	2.821	4.3e-12	1.8e-10	1.2e-09	2.5e-08	479	417	69	155	417	465	58	185
ENSMUSG00000028031	Dkk2	-2	0.25	4	4.918	2.9e-29	7.3e-27	5.8e-21	6e-19	1999	1852	357	604	1740	2062	304	728
ENSMUSG00000040283	Btnl9	-1.992	0.25139	3.97788	0.818	1.1e-06	1.6e-05	3e-09	5.8e-08	118	100	30	25	103	112	26	30
ENSMUSG00000042195	Slc35f2	-1.991	0.251564	3.97512	0.998	3.6e-07	6.1e-06	3.4e-09	6.6e-08	130	119	23	39	113	133	19	47
ENSMUSG00000020788	Atp2a3	-1.989	0.251913	3.96962	4.234	7.5e-37	2.9e-34	8.2e-20	7.4e-18	1197	1193	234	367	1042	1328	199	442
ENSMUSG00000009246	Trpm5	-1.988	0.252088	3.96687	3.93	7.4e-33	2.3e-30	2.9e-19	2.4e-17	939	997	196	291	817	1110	167	350
ENSMUSG00000025930	Msc	-1.987	0.252263	3.96412	0.649	5.3e-06	6.7e-05	3.9e-08	6.4e-07	113	80	26	23	99	90	22	28
ENSMUSG00000022676	Snai2	-1.979	0.253666	3.9422	4.789	1.4e-22	2e-20	3.7e-17	2.3e-15	1821	1689	313	577	1585	1881	266	695
ENSMUSG00000035459	Stab2	-1.977	0.254018	3.93674	4.671	2.6e-07	4.4e-06	1.6e-06	2e-05	1674	1556	175	649	1457	1733	147	780
ENSMUSG00000026834	Acvr1c	-1.972	0.254899	3.92312	0.913	6.4e-07	1e-05	8.3e-10	1.7e-08	124	109	30	29	108	122	26	35
ENSMUSG00000073557	Ppp1r12b	-1.96	0.257028	3.89062	6.526	7.8e-69	1.3e-65	8.9e-63	2.4e-59	6108	5566	1422	1575	5315	6197	1215	1902
ENSMUSG00000002944	Cd36	-1.941	0.260436	3.83972	3.871	1.1e-05	0.00013	3e-05	0.00029	874	970	90	393	760	1080	75	471
ENSMUSG00000028150	Rorc	-1.936	0.26134	3.82643	0.424	2.5e-05	0.00026	2.7e-07	3.9e-06	76	87	27	16	66	97	23	20
ENSMUSG00000052821	Cysltr1	-1.929	0.262611	3.80791	2.74	8.2e-18	7.5e-16	4.7e-15	2.1e-13	410	428	93	126	357	476	79	152
ENSMUSG00000069763	Tmem100	-1.929	0.262611	3.80791	1.771	1.9e-10	5.8e-09	1.1e-09	2.2e-08	206	220	39	72	179	245	33	86
ENSMUSG00000028005	Gucy1b3	-1.924	0.263523	3.79474	6.655	2.7e-20	3.2e-18	1.9e-18	1.4e-16	6556	6145	1159	2186	5705	6842	989	2638
ENSMUSG00000033880	Lgals3bp	-1.922	0.263888	3.78948	1.941	1.6e-07	2.9e-06	2e-08	3.5e-07	213	266	41	86	185	296	34	102
ENSMUSG00000090958	Lrrc32	-1.92	0.264255	3.78423	1.724	4e-10	1.2e-08	3.2e-10	7.1e-09	206	206	40	68	179	229	34	81
ENSMUSG00000031636	Pdlim3	-1.91	0.266093	3.75809	4.132	1.7e-22	2.4e-20	6.3e-16	3.2e-14	1156	1047	219	366	1006	1166	186	441
ENSMUSG00000021835	Bmp4	-1.902	0.267572	3.73731	5.087	1.2e-14	7e-13	7.8e-13	2.6e-11	2099	2169	361	781	1826	2415	307	941
ENSMUSG00000022803	Popdc2	-1.9	0.267943	3.73213	1.971	3.6e-11	1.3e-09	9e-10	1.9e-08	266	222	48	83	232	247	40	99
ENSMUSG00000020357	Flt4	-1.897	0.268501	3.72438	4.07	2.4e-19	2.6e-17	1e-12	3.4e-11	1077	1028	194	372	937	1145	164	447
ENSMUSG00000030220	Arhgdib	-1.896	0.268687	3.7218	3.953	7.4e-12	3e-10	4.4e-12	1.3e-10	1048	892	179	342	912	994	152	411
ENSMUSG00000020387	Phf15	-1.894	0.26906	3.71664	2.928	1.2e-14	7.2e-13	1.8e-13	6.4e-12	519	432	104	151	452	481	88	182
ENSMUSG00000043219	Hoxa6	-1.891	0.26962	3.70892	3.106	2.2e-20	2.7e-18	9.7e-15	4.2e-13	566	510	119	170	493	568	101	205
ENSMUSG00000031712	Il15	-1.89	0.269807	3.70635	0.397	8.6e-05	0.0008	2.9e-06	3.5e-05	78	82	12	30	68	91	10	36
ENSMUSG00000038721	Hoxb7	-1.883	0.271119	3.68841	3.058	4.8e-12	2e-10	5.1e-15	2.3e-13	579	460	127	154	504	513	108	186
ENSMUSG00000039252	Lgi2	-1.879	0.271872	3.6782	5.018	2.1e-09	5.5e-08	1.3e-21	1.4e-19	2277	1780	446	655	1982	1982	380	790
ENSMUSG00000039103	Nexn	-1.877	0.272249	3.6731	3.017	5.4e-19	5.7e-17	3.4e-12	1e-10	532	478	103	172	463	532	87	206
ENSMUSG00000045555	Mettl24	-1.87	0.273573	3.65533	0.692	9.4e-06	0.00011	2.1e-08	3.6e-07	97	100	28	26	84	111	24	31
ENSMUSG00000086825	Gm15675	-1.869	0.273763	3.65279	0.534	3.2e-05	0.00033	7.7e-08	1.2e-06	84	92	20	28	73	102	17	33
ENSMUSG00000041731	Pgm5	-1.867	0.274143	3.64773	7.639	1.6e-08	3.4e-07	3.2e-14	1.3e-12	13710	11204	2251	4578	11931	12475	1921	5528
ENSMUSG00000039167	Eltd1	-1.853	0.276816	3.61251	2.974	2.4e-07	4.1e-06	2.5e-06	3e-05	507	469	67	204	441	522	56	244
ENSMUSG00000033910	Gucy1a3	-1.845	0.278355	3.59253	6.74	2.4e-18	2.3e-16	1.1e-18	8.3e-17	6931	6384	1321	2384	6031	7108	1127	2878
ENSMUSG00000023886	Smoc2	-1.843	0.278742	3.58755	6.353	1.5e-13	7.8e-12	3.6e-14	1.4e-12	4941	5244	924	1914	4299	5838	788	2310
ENSMUSG00000010529	Gm266	-1.842	0.278935	3.58507	3.205	1.3e-20	1.6e-18	1.1e-14	4.7e-13	573	571	131	188	499	636	111	226
ENSMUSG00000056220	Pla2g4a	-1.84	0.279322	3.5801	6.002	1.9e-18	1.9e-16	3.6e-23	4.8e-21	4244	3733	856	1370	3693	4157	730	1653
ENSMUSG00000039377	Hlx	-1.836	0.280097	3.57019	5.482	4e-14	2.3e-12	1.2e-16	6.7e-15	2951	2607	548	1008	2568	2903	467	1215
ENSMUSG00000007805	Twist2	-1.836	0.280097	3.57019	2.508	4.1e-14	2.3e-12	1.6e-10	3.8e-09	368	336	72	124	320	374	61	149
ENSMUSG00000034164	Emid1	-1.835	0.280292	3.56771	2.882	3.6e-17	3.1e-15	4.6e-12	1.4e-10	477	436	98	157	415	486	83	189
ENSMUSG00000038188	Scarf1	-1.835	0.280292	3.56771	2.935	1.1e-05	0.00013	2.8e-05	0.00027	454	492	57	210	395	548	47	251
ENSMUSG00000033715	Akr1c14	-1.833	0.28068	3.56277	1.632	1.3e-08	3e-07	2.1e-07	3e-06	206	174	34	73	180	194	28	87
ENSMUSG00000050666	Vstm4	-1.83	0.281265	3.55537	4.242	2.1e-16	1.6e-14	6.5e-12	1.9e-10	1184	1166	222	439	1030	1298	188	528
ENSMUSG00000057777	Mab21l2	-1.826	0.282046	3.54553	7.254	2.1e-36	8e-34	4.1e-57	8.7e-54	10109	8854	2619	2727	8797	9858	2237	3295
ENSMUSG00000020173	Cobl	-1.826	0.282046	3.54553	4.26	1.2e-26	2.6e-24	3.8e-16	2e-14	1225	1152	255	414	1066	1283	217	499
ENSMUSG00000026921	Egfl7	-1.824	0.282437	3.54062	5.424	6.9e-15	4.4e-13	7.1e-15	3.1e-13	2585	2745	510	995	2249	3056	434	1200
ENSMUSG00000050069	Grem2	-1.821	0.283025	3.53326	3.528	2.5e-23	3.9e-21	8.5e-15	3.7e-13	738	691	162	241	642	769	138	290
ENSMUSG00000018554	Ybx2	-1.82	0.283221	3.53081	1.753	2.2e-09	5.7e-08	1.2e-08	2.2e-07	203	210	41	76	177	234	34	91
ENSMUSG00000034903	Cobll1	-1.819	0.283417	3.52837	3.928	9.9e-29	2.4e-26	7.1e-22	8e-20	931	953	251	283	810	1061	214	341
ENSMUSG00000049107	Ntf3	-1.817	0.283811	3.52348	3.014	3.3e-17	2.9e-15	4.6e-10	1e-08	507	491	97	186	441	547	82	223
ENSMUSG00000044338	Aplnr	-1.816	0.284007	3.52104	5.756	8.4e-05	0.00078	5.8e-05	0.00051	3280	3419	344	1564	2854	3807	291	1884
ENSMUSG00000090019	Gimap1	-1.814	0.284401	3.51616	1.802	2.8e-05	0.00029	4.3e-05	0.00039	199	228	27	95	173	254	22	113
ENSMUSG00000022367	Has2	-1.81	0.285191	3.50642	4.997	1.4e-12	6.2e-11	1.5e-13	5.4e-12	2091	1864	382	745	1820	2076	325	898
ENSMUSG00000050147	F2rl3	-1.807	0.285785	3.49914	1.8	3.2e-08	6.7e-07	2e-06	2.4e-05	223	204	34	88	194	227	28	105
ENSMUSG00000043461	Sptssb	-1.803	0.286578	3.48945	3.981	6.8e-23	1e-20	2.3e-16	1.3e-14	1034	917	227	331	900	1021	193	399
ENSMUSG00000004791	Pgf	-1.802	0.286777	3.48703	3.106	1.3e-16	1e-14	5.4e-10	1.2e-08	528	534	104	200	459	595	88	240
ENSMUSG00000025105	Bnc1	-1.801	0.286976	3.48462	4.524	8.5e-20	9.7e-18	4.4e-17	2.7e-15	1501	1343	314	501	1306	1496	267	604
ENSMUSG00000086266	Igf2as	-1.801	0.286976	3.48462	3.67	8e-15	5e-13	2.3e-10	5.4e-09	805	766	151	300	701	853	128	360
ENSMUSG00000041842	Fhdc1	-1.796	0.287972	3.47256	4.244	3.6e-31	1e-28	5.7e-19	4.6e-17	1171	1169	276	397	1019	1302	235	478
ENSMUSG00000029231	Pdgfra	-1.795	0.288172	3.47015	8.88	7.8e-11	2.6e-09	1.3e-15	6.5e-14	31337	26931	5786	11006	27269	29984	4942	13294
ENSMUSG00000032085	Tagln	-1.793	0.288571	3.46535	5.301	5.5e-30	1.4e-27	1.4e-21	1.6e-19	2479	2394	542	862	2157	2665	462	1040
ENSMUSG00000033542	Arhgef5	-1.791	0.288972	3.46055	4.754	5.2e-17	4.3e-15	9.1e-14	3.4e-12	1667	1663	332	630	1451	1852	282	759
ENSMUSG00000057315	Arhgap24	-1.789	0.289373	3.45575	4.222	1.2e-11	4.7e-10	3.1e-12	9.4e-11	1234	1069	233	433	1074	1190	198	521
ENSMUSG00000032014	Oaf	-1.788	0.289573	3.45336	5.621	3.5e-22	4.8e-20	9.3e-19	7.3e-17	3018	3059	644	1113	2626	3406	549	1343
ENSMUSG00000021596	Mctp1	-1.786	0.289975	3.44857	1.4	1e-07	1.9e-06	1.8e-09	3.6e-08	161	160	40	52	140	178	34	63
ENSMUSG00000038775	Vill	-1.784	0.290377	3.4438	3.136	2.6e-17	2.3e-15	1.9e-10	4.4e-09	529	552	111	202	460	615	94	243
ENSMUSG00000063415	Cyp26b1	-1.781	0.290982	3.43664	4.31	2.1e-22	3e-20	3.8e-16	2e-14	1278	1166	275	435	1112	1298	234	524
ENSMUSG00000026674	Ddr2	-1.78	0.291183	3.43426	5.89	7.2e-15	4.5e-13	7e-15	3.1e-13	3762	3554	725	1404	3274	3957	618	1694
ENSMUSG00000023467	Tulp2	-1.779	0.291385	3.43188	0.965	5.6e-06	7e-05	4.8e-07	6.6e-06	112	124	23	45	97	138	19	54
ENSMUSG00000079323	Gm20661	-1.777	0.29179	3.42713	1.446	5.3e-08	1.1e-06	3.2e-09	6.3e-08	177	153	54	43	154	171	46	52
ENSMUSG00000032318	Isl2	-1.776	0.291992	3.42475	2.666	8.2e-05	0.00077	5.4e-07	7.3e-06	445	333	68	160	388	371	57	191
ENSMUSG00000026126	Ptpn18	-1.773	0.2926	3.41764	0.542	8e-05	0.00075	2.7e-07	3.9e-06	91	83	21	29	79	93	18	35
ENSMUSG00000032232	Cgnl1	-1.772	0.292803	3.41527	6.354	1.1e-05	0.00012	3.3e-15	1.5e-13	5782	4297	1056	1895	5032	4785	901	2287
ENSMUSG00000022754	Tmem45a	-1.772	0.292803	3.41527	3.298	1.3e-07	2.4e-06	2.4e-08	4.1e-07	658	549	112	243	573	612	94	291
ENSMUSG00000041741	Pde3a	-1.761	0.295044	3.38933	5.762	2e-12	8.9e-11	7.7e-16	4e-14	3552	3124	696	1272	3091	3478	593	1535
ENSMUSG00000026147	Col9a1	-1.751	0.297096	3.36592	4.217	2e-09	5.3e-08	2.4e-11	6.5e-10	1237	1043	235	443	1077	1162	199	533
ENSMUSG00000034936	Arl4d	-1.749	0.297508	3.36126	2.638	1.1e-06	1.7e-05	4e-11	1e-09	437	322	100	125	381	359	85	151
ENSMUSG00000029287	Tgfbr3	-1.748	0.297714	3.35893	6.079	2e-10	6e-09	1.3e-15	6.5e-14	4474	3821	870	1598	3894	4254	742	1928
ENSMUSG00000028681	Ptch2	-1.742	0.298955	3.34499	4.193	5.3e-30	1.4e-27	5.3e-24	7.7e-22	1131	1107	338	331	984	1233	289	400
ENSMUSG00000022372	Sla	-1.742	0.298955	3.34499	0.718	4.8e-05	0.00048	7.5e-06	8.1e-05	93	103	17	41	81	115	14	49
ENSMUSG00000060275	Nrg2	-1.74	0.29937	3.34035	1.655	1.9e-08	4.1e-07	1e-09	2.2e-08	200	181	50	64	174	202	42	77
ENSMUSG00000028214	Gem	-1.739	0.299577	3.33804	4.458	7e-19	7.3e-17	1.3e-13	4.6e-12	1349	1342	291	515	1174	1494	247	620
ENSMUSG00000061048	Cdh3	-1.738	0.299785	3.33572	6.816	2e-11	7.4e-10	8.7e-23	1.1e-20	7553	6253	1634	2501	6573	6962	1395	3020
ENSMUSG00000024087	Cyp1b1	-1.732	0.301034	3.32188	3.763	1.4e-11	5.5e-10	3.1e-10	6.9e-09	878	780	172	327	764	869	146	393
ENSMUSG00000031489	Adrb3	-1.73	0.301452	3.31728	2.588	1.1e-13	5.7e-12	3.9e-11	1e-09	351	381	89	132	305	424	75	158
ENSMUSG00000044562	Rasip1	-1.725	0.302499	3.3058	4.284	3.3e-08	6.7e-07	6.8e-08	1.1e-06	1196	1182	206	515	1041	1316	174	619
ENSMUSG00000022469	Rapgef3	-1.725	0.302499	3.3058	3.416	1.7e-08	3.6e-07	2.3e-07	3.4e-06	665	636	115	279	579	708	97	335
ENSMUSG00000024168	Tmem204	-1.724	0.302708	3.30351	2.985	6.6e-12	2.7e-10	3.4e-09	6.6e-08	460	504	101	191	400	561	85	229
ENSMUSG00000025492	Ifitm3	-1.719	0.303759	3.29208	4.059	1.1e-18	1.1e-16	2.6e-12	7.9e-11	1034	1000	225	392	900	1113	191	472
ENSMUSG00000001946	Esam	-1.713	0.305025	3.27842	4.206	2.6e-06	3.6e-05	1.8e-06	2.2e-05	1145	1105	176	513	996	1230	148	616
ENSMUSG00000016087	Fli1	-1.709	0.305872	3.26934	4.588	1.3e-06	1.9e-05	4.5e-07	6.2e-06	1503	1427	238	661	1308	1589	201	795
ENSMUSG00000020122	Egfr	-1.705	0.306721	3.26029	6.066	5.4e-15	3.4e-13	2.6e-15	1.2e-13	4167	3999	878	1626	3626	4453	749	1962
ENSMUSG00000060791	Gmfg	-1.698	0.308213	3.24451	1.173	4.2e-06	5.5e-05	1.5e-05	0.00015	127	143	23	60	110	159	19	71
ENSMUSG00000030157	Clec2d	-1.694	0.309069	3.23553	1.259	1.6e-06	2.3e-05	5e-07	6.8e-06	134	153	31	57	116	170	26	68
ENSMUSG00000031586	Rbpms	-1.688	0.310357	3.2221	6.12	1.7e-15	1.2e-13	2.1e-23	2.8e-21	4537	3920	1056	1566	3948	4365	901	1890
ENSMUSG00000034255	Arhgap27	-1.687	0.310572	3.21986	2.858	3.2e-07	5.4e-06	1.8e-06	2.2e-05	454	423	78	196	395	471	65	234
ENSMUSG00000001663	Gstt1	-1.682	0.31165	3.20872	1.551	1.6e-07	2.8e-06	1.7e-08	3e-07	181	170	44	65	158	189	37	78
ENSMUSG00000045827	Serpinb9	-1.682	0.31165	3.20872	3.272	5.1e-07	8.3e-06	1.4e-07	2.2e-06	632	537	114	251	550	598	96	301
ENSMUSG00000027435	Cd93	-1.68	0.312083	3.20428	6.13	1.9e-06	2.7e-05	9.9e-08	1.5e-06	4369	4131	713	1943	3802	4600	607	2343
ENSMUSG00000051212	Gpr183	-1.675	0.313166	3.19319	1.424	5.1e-07	8.3e-06	8.9e-08	1.4e-06	155	165	38	62	135	184	32	74
ENSMUSG00000052384	Lrrc33	-1.673	0.313601	3.18877	3.173	1.4e-06	2.1e-05	1.8e-07	2.7e-06	595	495	108	234	518	551	91	281
ENSMUSG00000017817	Jph2	-1.672	0.313818	3.18656	3.523	3.8e-12	1.6e-10	7e-15	3.1e-13	626	763	205	230	544	849	175	278
ENSMUSG00000040998	Npnt	-1.672	0.313818	3.18656	4.63	7.4e-09	1.7e-07	3.6e-11	9.2e-10	1613	1386	321	619	1404	1543	273	746
ENSMUSG00000059173	Pde1a	-1.672	0.313818	3.18656	5.148	9e-09	2.1e-07	5.4e-10	1.2e-08	2232	2066	421	928	1942	2300	358	1118
ENSMUSG00000021466	Ptch1	-1.67	0.314253	3.18215	7.455	5.6e-41	2.7e-38	8.3e-49	8e-46	11254	10011	3226	3453	9793	11146	2756	4172
ENSMUSG00000092083	Kcnb2	-1.668	0.314689	3.17774	3.075	7.8e-17	6.3e-15	1.3e-14	5.5e-13	502	514	155	165	437	572	132	199
ENSMUSG00000029648	Flt1	-1.667	0.314907	3.17554	4.504	3.7e-06	4.8e-05	1e-06	1.3e-05	1397	1348	228	639	1216	1501	193	768
ENSMUSG00000073779	B230314M03Rik	-1.662	0.316001	3.16455	2.294	1.3e-10	4.1e-09	3.2e-08	5.3e-07	313	276	67	119	273	307	56	143
ENSMUSG00000049999	Ppp1r3d	-1.661	0.31622	3.16236	4.125	1.4e-07	2.6e-06	1.3e-13	4.7e-12	1186	921	271	394	1033	1026	231	475
ENSMUSG00000086308	G630016G05Rik	-1.661	0.31622	3.16236	1.05	7.4e-06	9e-05	5.6e-08	9.2e-07	118	127	38	40	103	141	32	48
ENSMUSG00000020241	Col6a2	-1.66	0.316439	3.16017	7.012	6.5e-09	1.5e-07	3.7e-11	9.6e-10	7531	8088	1574	3368	6553	9005	1343	4066
ENSMUSG00000020689	Itgb3	-1.659	0.316659	3.15798	4.361	1.4e-10	4.6e-09	3e-11	7.9e-10	1319	1163	277	509	1148	1295	235	613
ENSMUSG00000032548	Slco2a1	-1.659	0.316659	3.15798	1.553	2.4e-07	4.1e-06	2.4e-07	3.5e-06	168	182	39	71	146	203	33	85
ENSMUSG00000001029	Icam2	-1.658	0.316878	3.15579	3.457	7.7e-05	0.00073	3.1e-05	0.00029	695	629	101	321	605	700	84	385
ENSMUSG00000041390	Mdfic	-1.657	0.317098	3.1536	4.513	5.5e-21	7.1e-19	1.6e-14	6.7e-13	1394	1364	331	542	1213	1519	282	653
ENSMUSG00000047180	Neurl3	-1.654	0.317758	3.14705	1.864	1.4e-08	3.2e-07	1.5e-08	2.6e-07	231	205	55	83	201	228	46	100
ENSMUSG00000035493	Tgfbi	-1.648	0.319082	3.13399	7.882	1.4e-10	4.4e-09	5e-13	1.7e-11	14816	13673	3066	6021	12893	15223	2618	7271
ENSMUSG00000055737	Ghr	-1.647	0.319303	3.13182	6.848	4e-13	2e-11	5e-18	3.5e-16	7382	6529	1666	2774	6424	7270	1422	3349
ENSMUSG00000037820	Tgm2	-1.646	0.319525	3.12965	5.17	8.2e-10	2.3e-08	1.2e-12	3.8e-11	2312	2033	482	906	2012	2264	410	1092
ENSMUSG00000086328	2700033N17Rik	-1.646	0.319525	3.12965	1.636	3.6e-05	0.00037	2.4e-06	2.9e-05	210	160	40	79	183	179	33	94
ENSMUSG00000029563	Foxp2	-1.642	0.320412	3.12098	6.699	1.5e-16	1.2e-14	4e-23	5.2e-21	6665	5868	1611	2401	5800	6533	1375	2899
ENSMUSG00000044037	Als2cl	-1.641	0.320634	3.11882	1.85	1.2e-05	0.00014	2.2e-05	0.00021	204	226	38	101	177	252	31	120
ENSMUSG00000060284	Sp7	-1.639	0.321079	3.1145	0.859	6.3e-05	0.00061	5.6e-06	6.3e-05	117	97	23	45	102	108	19	54
ENSMUSG00000049493	Pls1	-1.638	0.321302	3.11234	1.718	5e-08	1e-06	9.6e-09	1.7e-07	218	173	64	61	190	193	55	74
ENSMUSG00000036103	Colec12	-1.634	0.322194	3.10372	5.736	3.1e-14	1.8e-12	1.2e-14	5.2e-13	3258	3162	737	1330	2835	3520	628	1605
ENSMUSG00000020902	Ntn1	-1.632	0.322641	3.09942	6.019	2e-22	2.8e-20	1.5e-34	6.3e-32	4190	3620	1151	1366	3646	4031	983	1650
ENSMUSG00000039031	Arhgap18	-1.632	0.322641	3.09942	5.131	4e-14	2.3e-12	9.4e-14	3.5e-12	2084	2135	486	874	1813	2377	414	1054
ENSMUSG00000023039	Krt7	-1.628	0.323536	3.09084	3.437	1.4e-05	0.00016	9.1e-06	9.7e-05	631	668	111	311	549	744	93	373
ENSMUSG00000041515	Irf8	-1.623	0.32466	3.08015	2.389	4.1e-11	1.5e-09	2.4e-10	5.6e-09	317	308	86	116	276	343	73	140
ENSMUSG00000024008	Cpne5	-1.619	0.325561	3.07162	3.398	7.3e-13	3.5e-11	6.3e-11	1.6e-09	678	585	161	249	590	652	137	300
ENSMUSG00000028883	Sema3a	-1.616	0.326239	3.06524	5.891	9.4e-13	4.4e-11	2.9e-17	1.8e-15	3786	3337	881	1442	3295	3716	751	1740
ENSMUSG00000022309	Angpt1	-1.616	0.326239	3.06524	5.004	3.5e-19	3.7e-17	9.3e-16	4.7e-14	1956	1895	477	778	1702	2110	406	938
ENSMUSG00000020717	Pecam1	-1.615	0.326465	3.06312	6.035	5.9e-05	0.00057	2.9e-06	3.4e-05	4050	3820	635	1938	3524	4253	540	2337
ENSMUSG00000019737	Syne4	-1.614	0.326691	3.06099	2.671	1.6e-12	7e-11	6.3e-10	1.4e-08	388	372	98	150	338	414	83	180
ENSMUSG00000063531	Sema3e	-1.61	0.327598	3.05252	1.783	6e-08	1.2e-06	1.4e-08	2.5e-07	217	191	57	77	189	213	48	92
ENSMUSG00000043099	Hic1	-1.607	0.32828	3.04618	5.835	1.3e-12	6.1e-11	3.8e-17	2.3e-15	3236	3610	851	1395	2816	4019	726	1683
ENSMUSG00000037166	Ppp1r14a	-1.607	0.32828	3.04618	2.34	7.4e-11	2.5e-09	5.2e-11	1.3e-09	301	301	93	105	262	335	79	126
ENSMUSG00000067818	Myl9	-1.606	0.328508	3.04407	7.017	1.1e-29	2.9e-27	9.9e-26	1.8e-23	7642	7891	2087	3011	6650	8785	1782	3636
ENSMUSG00000047686	Zcchc5	-1.606	0.328508	3.04407	4.428	5.8e-09	1.4e-07	7.1e-12	2e-10	1402	1175	314	532	1220	1309	267	641
ENSMUSG00000031125	3830403N18Rik	-1.606	0.328508	3.04407	1.535	1.3e-05	0.00015	4.9e-05	0.00044	166	177	30	82	144	197	25	98
ENSMUSG00000030844	Rgs10	-1.603	0.329192	3.03774	3.657	6e-14	3.3e-12	2.3e-13	8.2e-12	820	688	216	280	714	766	184	337
ENSMUSG00000048489	8430408G22Rik	-1.603	0.329192	3.03774	2.558	8.1e-11	2.7e-09	3.9e-08	6.4e-07	371	330	83	148	323	368	70	177
ENSMUSG00000031451	Gas6	-1.602	0.32942	3.03564	3.818	1.2e-10	3.9e-09	3.1e-09	6.1e-08	816	870	192	363	710	969	163	437
ENSMUSG00000060477	Irak2	-1.602	0.32942	3.03564	3.109	9.2e-07	1.4e-05	3.6e-08	6e-07	568	461	120	220	495	514	101	264
ENSMUSG00000048126	Col6a3	-1.6	0.329877	3.03143	7.047	5.9e-11	2e-09	2.9e-13	1e-11	8173	7670	1804	3421	7112	8540	1540	4131
ENSMUSG00000035165	Kcne3	-1.6	0.329877	3.03143	1.209	4.8e-06	6.2e-05	1.7e-07	2.6e-06	123	148	41	48	107	165	35	58
ENSMUSG00000019966	Kitl	-1.596	0.330793	3.02304	5.495	2.5e-15	1.7e-13	2.9e-15	1.3e-13	2743	2653	656	1127	2387	2954	559	1360
ENSMUSG00000030761	Myo7a	-1.596	0.330793	3.02304	2.741	4.7e-13	2.3e-11	1.2e-10	3e-09	377	419	111	152	328	466	94	183
ENSMUSG00000035258	Abi3bp	-1.593	0.331481	3.01676	2.235	1.8e-06	2.5e-05	5.9e-07	7.9e-06	253	306	63	122	220	340	53	146
ENSMUSG00000045672	Col27a1	-1.588	0.332632	3.00632	5.411	3.5e-20	4.2e-18	2.1e-23	2.8e-21	2412	2670	710	978	2099	2973	606	1180
ENSMUSG00000032595	Cdhr4	-1.586	0.333094	3.00216	2.7	1.1e-12	5.1e-11	1.4e-10	3.3e-09	366	406	109	147	318	452	93	177
ENSMUSG00000078190	Dnm3os	-1.584	0.333556	2.998	5.708	6e-13	2.9e-11	4.6e-14	1.8e-12	3191	3050	746	1334	2777	3396	636	1610
ENSMUSG00000040690	Col16a1	-1.584	0.333556	2.998	5.66	4.9e-07	8e-06	1.8e-12	5.6e-11	2749	3290	706	1307	2392	3663	602	1577
ENSMUSG00000032698	Lmo2	-1.583	0.333787	2.99592	3.184	2.4e-10	7.3e-09	1.8e-08	3.1e-07	569	513	128	233	495	571	108	280
ENSMUSG00000048924	Ccdc125	-1.583	0.333787	2.99592	2.16	2.2e-09	5.7e-08	7e-08	1.1e-06	255	274	65	111	222	305	55	133
ENSMUSG00000020251	Glt8d2	-1.58	0.334482	2.9897	1.138	2.1e-05	0.00023	3.5e-05	0.00033	122	136	25	61	106	151	21	72
ENSMUSG00000032024	Clmp	-1.579	0.334714	2.98763	5.895	1.4e-15	1e-13	2.8e-21	2.9e-19	3779	3318	964	1409	3289	3695	823	1701
ENSMUSG00000038296	Galnt18	-1.573	0.336109	2.97523	3.646	1.8e-11	6.8e-10	5.6e-09	1.1e-07	731	757	176	324	636	843	149	390
ENSMUSG00000038194	Lhb	-1.568	0.337276	2.96493	1.14	1.3e-05	0.00015	1.1e-06	1.4e-05	115	142	36	51	100	158	30	61
ENSMUSG00000043122	A530016L24Rik	-1.559	0.339386	2.9465	2.199	2.1e-08	4.5e-07	5e-07	6.8e-06	289	252	64	119	252	281	54	143
ENSMUSG00000019842	Traf3ip2	-1.557	0.339857	2.94241	3.401	6.8e-17	5.6e-15	2.1e-11	5.7e-10	629	623	173	252	547	694	147	303
ENSMUSG00000073002	Vamp5	-1.554	0.340565	2.9363	1.017	5.4e-05	0.00054	5.8e-06	6.4e-05	126	109	29	51	110	122	24	61
ENSMUSG00000053441	Adamts19	-1.549	0.341747	2.92614	3.856	1.7e-20	2.1e-18	4.6e-14	1.8e-12	909	806	256	329	791	898	218	397
ENSMUSG00000043110	Lrrn4	-1.549	0.341747	2.92614	2.937	2.5e-13	1.3e-11	6.9e-09	1.3e-07	443	463	116	193	385	515	98	232
ENSMUSG00000000690	Hoxb6	-1.547	0.342221	2.92209	4.084	2e-23	3.1e-21	3.7e-17	2.3e-15	1054	953	364	323	917	1061	311	391
ENSMUSG00000025608	Podxl	-1.545	0.342696	2.91804	5.972	7.7e-14	4.2e-12	8.2e-18	5.7e-16	3928	3519	992	1558	3418	3918	846	1881
ENSMUSG00000039234	Sec24d	-1.538	0.344363	2.90392	6.295	8.3e-11	2.8e-09	2.4e-14	9.7e-13	4877	4425	1163	2038	4244	4927	992	2460
ENSMUSG00000034161	Scx	-1.536	0.34484	2.89989	1.957	3.6e-08	7.4e-07	1.3e-07	2e-06	212	244	62	95	184	271	52	114
ENSMUSG00000002980	Bcam	-1.529	0.346517	2.88586	5.162	8.7e-14	4.7e-12	1.1e-15	5.5e-14	2228	2006	569	896	1939	2234	485	1081
ENSMUSG00000023411	Nfatc4	-1.527	0.346998	2.88186	5.776	1.3e-10	4.2e-09	2.7e-12	8.3e-11	3264	3213	785	1461	2840	3577	669	1763
ENSMUSG00000057604	Lmcd1	-1.526	0.347239	2.87986	2.226	1.8e-05	0.00019	1.1e-06	1.4e-05	307	241	68	123	268	269	57	147
ENSMUSG00000026471	Mr1	-1.525	0.34748	2.87787	2.34	1.4e-09	3.8e-08	3e-07	4.3e-06	290	305	74	133	252	339	62	159
ENSMUSG00000004837	Grap	-1.524	0.34772	2.87587	1.833	2.1e-07	3.8e-06	1.9e-06	2.3e-05	200	217	50	95	174	241	42	113
ENSMUSG00000033577	Myo6	-1.523	0.347962	2.87388	6.349	4.6e-38	1.8e-35	2.7e-28	6.2e-26	4954	4676	1443	1905	4311	5206	1232	2300
ENSMUSG00000055235	Wdr86	-1.522	0.348203	2.87189	4.938	8.5e-08	1.6e-06	2.6e-10	5.9e-09	1926	1694	434	826	1676	1886	369	996
ENSMUSG00000037016	Frem2	-1.521	0.348444	2.8699	6.78	1.6e-23	2.7e-21	7.5e-28	1.7e-25	6844	6139	1954	2567	5956	6835	1669	3100
ENSMUSG00000007655	Cav1	-1.515	0.349896	2.85799	5.701	1.1e-05	0.00013	1.7e-07	2.6e-06	3137	2996	623	1525	2730	3336	530	1839
ENSMUSG00000005672	Kit	-1.514	0.350139	2.85601	5.419	1.2e-16	9.8e-15	2.8e-16	1.5e-14	2487	2558	681	1083	2164	2848	581	1307
ENSMUSG00000029669	Tspan12	-1.513	0.350382	2.85403	5.849	5e-15	3.2e-13	2.9e-21	3.1e-19	3629	3168	989	1389	3158	3528	844	1677
ENSMUSG00000004665	Cnn2	-1.51	0.351111	2.8481	7.689	4.4e-14	2.4e-12	1.1e-18	8.4e-17	12809	11526	3357	5181	11146	12833	2867	6258
ENSMUSG00000071856	Mcc	-1.51	0.351111	2.8481	6.36	9.5e-12	3.7e-10	1.9e-17	1.3e-15	5154	4532	1322	2077	4485	5046	1128	2508
ENSMUSG00000000031	H19	-1.505	0.35233	2.83825	11.965	3.7e-07	6.2e-06	3.7e-12	1.1e-10	253805	217004	58051	107872	220857	241606	49594	130321
ENSMUSG00000015653	Steap2	-1.502	0.353064	2.83235	3.255	6.2e-10	1.8e-08	5.3e-08	8.7e-07	581	539	141	255	506	600	119	306
ENSMUSG00000063652	Slc22a21	-1.501	0.353308	2.83039	2.435	2.9e-10	8.9e-09	5.7e-10	1.2e-08	305	327	103	119	265	364	88	144
ENSMUSG00000052512	Nav2	-1.498	0.354044	2.82451	5.427	4e-23	6.2e-21	1.8e-22	2.2e-20	2657	2402	765	1023	2312	2675	653	1235
ENSMUSG00000026628	Atf3	-1.496	0.354535	2.8206	3.263	6.1e-09	1.4e-07	2.1e-07	3.1e-06	571	554	136	263	497	617	115	316
ENSMUSG00000033306	Lpp	-1.487	0.356754	2.80305	7.252	7.6e-14	4.1e-12	3.2e-31	9.7e-29	9750	8144	2940	3441	8485	9068	2511	4156
ENSMUSG00000040584	Abcb1a	-1.487	0.356754	2.80305	1.285	1.5e-05	0.00017	4.6e-07	6.3e-06	144	137	46	54	125	153	39	65
ENSMUSG00000024211	Grm8	-1.484	0.357496	2.79723	0.976	9.7e-05	0.00089	1.5e-06	1.9e-05	113	113	35	45	98	126	30	54
ENSMUSG00000066392	Nrxn3	-1.478	0.358986	2.78562	2.431	3.9e-09	9.6e-08	8.9e-07	1.2e-05	308	320	78	147	268	356	66	176
ENSMUSG00000020105	Lrig3	-1.477	0.359235	2.78369	6.386	6.8e-33	2.2e-30	3e-29	7.8e-27	5115	4689	1556	1962	4451	5221	1329	2369
ENSMUSG00000038668	Lpar1	-1.476	0.359484	2.78176	6.175	2.8e-07	4.9e-06	4.1e-11	1.1e-09	4494	3971	1046	1997	3911	4421	892	2410
ENSMUSG00000051236	Msrb3	-1.471	0.360732	2.77214	5.614	1.2e-20	1.5e-18	9.5e-21	9.6e-19	2995	2737	862	1202	2606	3047	736	1451
ENSMUSG00000026494	Kif26b	-1.471	0.360732	2.77214	7.017	2.3e-07	4.1e-06	3.8e-13	1.3e-11	8220	6948	1999	3470	7153	7736	1706	4190
ENSMUSG00000028176	Lrrc7	-1.471	0.360732	2.77214	3.962	1.5e-19	1.6e-17	8.7e-12	2.5e-10	899	922	267	389	782	1027	227	469
ENSMUSG00000079662	Ntn3	-1.47	0.360982	2.77022	5.617	3.1e-34	1e-31	2e-31	6.6e-29	3005	2738	989	1081	2615	3049	845	1306
ENSMUSG00000037003	Tenc1	-1.464	0.362487	2.75872	5.068	4.9e-23	7.6e-21	6.5e-18	4.5e-16	1917	2002	587	831	1668	2229	501	1003
ENSMUSG00000019832	Rab32	-1.46	0.363493	2.75108	2.863	8.7e-05	0.00081	6.8e-08	1.1e-06	488	358	125	182	425	399	106	219
ENSMUSG00000027210	Meis2	-1.457	0.36425	2.74537	7.646	2.3e-08	5e-07	1.1e-12	3.7e-11	12388	11001	3068	5450	10780	12248	2620	6582
ENSMUSG00000024440	Pcdh12	-1.456	0.364502	2.74347	4.572	1.4e-10	4.4e-09	2.1e-10	4.8e-09	1411	1362	366	645	1228	1517	311	777
ENSMUSG00000061535	C1qtnf7	-1.456	0.364502	2.74347	2.165	4.8e-08	9.7e-07	1e-06	1.3e-05	273	246	69	120	238	274	58	144
ENSMUSG00000031502	Col4a1	-1.454	0.365008	2.73967	9.228	6.1e-08	1.2e-06	9e-11	2.2e-09	35738	34249	8660	16893	31099	38132	7397	20406
ENSMUSG00000015468	Notch4	-1.452	0.365514	2.73587	4.112	2e-14	1.2e-12	8.5e-11	2.1e-09	1035	979	284	451	901	1090	242	543
ENSMUSG00000022623	Shank3	-1.448	0.366529	2.7283	4.843	1.3e-26	2.8e-24	4.2e-19	3.5e-17	1657	1685	533	689	1442	1876	455	832
ENSMUSG00000029822	Osbpl3	-1.447	0.366783	2.72641	4.543	8.8e-24	1.5e-21	6.2e-17	3.6e-15	1429	1284	441	553	1244	1430	376	667
ENSMUSG00000034640	Tiparp	-1.442	0.368057	2.71697	6.517	1.2e-16	9.3e-15	5.4e-20	5e-18	5569	5094	1597	2326	4846	5672	1363	2808
ENSMUSG00000089901	Gm8113	-1.44	0.368567	2.71321	5.87	1.2e-09	3.4e-08	1.4e-16	8.1e-15	3683	3125	1004	1502	3205	3480	857	1813
ENSMUSG00000026321	Tnfrsf11a	-1.432	0.370617	2.69821	2.216	4.6e-07	7.6e-06	8.2e-06	8.8e-05	272	263	66	133	237	293	55	159
ENSMUSG00000002249	Tead3	-1.431	0.370874	2.69634	5.118	5.1e-26	1e-23	9.7e-18	6.6e-16	2010	2022	621	872	1749	2251	530	1052
ENSMUSG00000030123	Plxnd1	-1.431	0.370874	2.69634	7.379	6.2e-06	7.7e-05	2.5e-08	4.2e-07	9649	9696	2239	4935	8396	10795	1911	5959
ENSMUSG00000036273	Lrrk2	-1.429	0.371388	2.6926	3.626	1.8e-06	2.6e-05	7.4e-08	1.2e-06	780	650	193	338	679	724	164	406
ENSMUSG00000024055	Cyp4f13	-1.429	0.371388	2.6926	1.294	5.8e-05	0.00056	7.9e-05	0.00066	148	132	33	71	129	147	27	85
ENSMUSG00000032243	Itga11	-1.428	0.371646	2.69073	1.845	6.9e-07	1.1e-05	2.9e-07	4.2e-06	202	210	64	89	176	234	54	107
ENSMUSG00000030222	Rerg	-1.427	0.371903	2.68887	3.359	2.4e-14	1.4e-12	3.9e-11	1e-09	635	552	199	241	553	615	170	291
ENSMUSG00000019817	Plagl1	-1.423	0.372936	2.68143	8.029	2.1e-08	4.5e-07	1.9e-11	5.2e-10	15528	14791	3957	7347	13512	16468	3379	8873
ENSMUSG00000056313	1810011O10Rik	-1.422	0.373195	2.67957	4.788	2e-07	3.6e-06	4.1e-10	9e-09	1708	1492	430	764	1487	1662	366	921
ENSMUSG00000015968	Cacna1d	-1.414	0.37527	2.66475	4.708	4.8e-24	8.6e-22	5e-16	2.6e-14	1549	1476	482	651	1348	1643	411	786
ENSMUSG00000026043	Col3a1	-1.411	0.376051	2.65921	11.158	1.2e-08	2.6e-07	9.1e-12	2.6e-10	134990	129465	35218	64261	117466	144143	30087	77633
ENSMUSG00000031216	Stard8	-1.406	0.377356	2.65001	3.923	2.5e-05	0.00027	3e-06	3.6e-05	913	837	207	455	795	932	175	547
ENSMUSG00000016262	Sertad4	-1.403	0.378142	2.64451	3.731	7.6e-11	2.6e-09	1.7e-09	3.4e-08	816	716	230	348	710	797	196	419
ENSMUSG00000075590	Nrbp2	-1.401	0.378667	2.64085	3.487	3.5e-08	7.1e-07	7.2e-10	1.5e-08	581	711	211	277	505	791	180	334
ENSMUSG00000026452	Syt2	-1.397	0.379718	2.63353	2.426	2.6e-07	4.5e-06	1.7e-06	2.1e-05	329	286	85	148	287	319	72	178
ENSMUSG00000046186	Cd109	-1.395	0.380245	2.62989	4.64	6.5e-23	1e-20	3.4e-14	1.4e-12	1438	1437	452	640	1251	1600	385	772
ENSMUSG00000036098	Myrf	-1.394	0.380508	2.62806	5.281	4.3e-28	1e-25	2.7e-21	2.9e-19	2284	2199	746	957	1988	2448	637	1155
ENSMUSG00000055435	Maf	-1.391	0.3813	2.6226	4.723	6.8e-08	1.3e-06	5.5e-09	1e-07	1524	1519	403	757	1326	1691	343	912
ENSMUSG00000030029	Lrig1	-1.39	0.381565	2.62079	6.884	1.3e-38	5.2e-36	3.5e-34	1.4e-31	7096	6519	2462	2730	6175	7258	2103	3298
ENSMUSG00000030782	Tgfb1i1	-1.387	0.382359	2.61534	5.003	4e-11	1.4e-09	2.6e-16	1.4e-14	2004	1689	608	801	1744	1881	519	967
ENSMUSG00000045934	Mtmr11	-1.386	0.382624	2.61353	3.688	1e-10	3.4e-09	2.8e-08	4.8e-07	741	740	211	356	645	824	179	428
ENSMUSG00000049119	Fam110b	-1.384	0.383155	2.60991	5.95	1.1e-27	2.5e-25	2.3e-22	2.7e-20	3673	3446	1174	1550	3196	3837	1002	1871
ENSMUSG00000053846	Lipg	-1.384	0.383155	2.60991	1.348	5.6e-05	0.00055	1.5e-05	0.00015	155	134	42	69	135	149	35	82
ENSMUSG00000028464	Tpm2	-1.373	0.386088	2.59009	5.708	1.5e-15	1.1e-13	1.2e-15	5.7e-14	2993	3015	920	1396	2604	3357	785	1685
ENSMUSG00000021108	Prkch	-1.37	0.386891	2.58471	3.453	5.2e-05	0.00051	1.3e-05	0.00013	648	606	150	336	564	675	127	403
ENSMUSG00000025092	Hspa12a	-1.368	0.387428	2.58112	5.248	2.6e-18	2.5e-16	3.8e-21	3.9e-19	2331	2028	772	915	2029	2258	659	1105
ENSMUSG00000003420	Fcgrt	-1.367	0.387697	2.57934	3.731	9e-06	0.00011	3.5e-06	4.1e-05	765	755	190	400	666	841	161	481
ENSMUSG00000067586	S1pr3	-1.366	0.387965	2.57755	6.233	3.8e-08	7.7e-07	2.7e-11	7e-10	4436	4194	1198	2148	3860	4670	1022	2593
ENSMUSG00000024299	Adamts10	-1.365	0.388234	2.57576	6.062	9.4e-20	1.1e-17	4.8e-24	7e-22	3640	4022	1318	1655	3167	4478	1125	1998
ENSMUSG00000039706	Ldb2	-1.362	0.389043	2.57041	5.807	1.5e-09	4.1e-08	1.8e-12	5.7e-11	3328	3089	934	1560	2896	3439	797	1883
ENSMUSG00000005124	Wisp1	-1.361	0.389312	2.56863	5.324	6.8e-07	1.1e-05	3.3e-09	6.4e-08	2342	2249	612	1175	2038	2504	521	1417
ENSMUSG00000031841	Cdh13	-1.361	0.389312	2.56863	3.696	2.1e-05	0.00023	1.7e-06	2.1e-05	692	790	195	383	602	879	165	460
ENSMUSG00000033788	Dysf	-1.36	0.389582	2.56685	4.908	6.9e-24	1.2e-21	9.4e-16	4.7e-14	1749	1689	566	772	1522	1881	483	931
ENSMUSG00000048583	Igf2	-1.36	0.389582	2.56685	9.458	2.8e-06	3.8e-05	1.6e-10	3.8e-09	42921	37708	11048	20363	37349	41983	9437	24598
ENSMUSG00000035403	Crb2	-1.358	0.390123	2.5633	4.624	2.1e-09	5.3e-08	1.2e-14	4.9e-13	1554	1268	496	604	1353	1412	423	729
ENSMUSG00000046550	Spin2	-1.353	0.391477	2.55443	3.535	6.8e-06	8.3e-05	4.5e-09	8.6e-08	749	574	225	292	652	640	192	352
ENSMUSG00000046159	Chrm3	-1.352	0.391749	2.55266	2.081	5.9e-07	9.5e-06	3.8e-06	4.4e-05	239	241	70	118	208	268	59	141
ENSMUSG00000035105	Egln3	-1.351	0.39202	2.55089	5.034	2.2e-25	4.3e-23	2.2e-22	2.6e-20	1965	1780	727	740	1710	1982	621	894
ENSMUSG00000079022	Col22a1	-1.351	0.39202	2.55089	4.771	2.2e-12	9.6e-11	3.9e-12	1.2e-10	1619	1503	482	740	1409	1674	411	893
ENSMUSG00000030353	Tead4	-1.35	0.392292	2.54912	2.012	1.3e-06	2e-05	1.4e-05	0.00014	234	223	63	116	204	248	53	139
ENSMUSG00000036158	Prickle1	-1.349	0.392564	2.54735	5.321	2.8e-13	1.4e-11	6.2e-14	2.4e-12	2342	2228	706	1086	2038	2481	602	1310
ENSMUSG00000027316	Gfra4	-1.346	0.393381	2.54206	1.966	9.7e-07	1.5e-05	5e-07	6.8e-06	214	228	75	98	186	254	64	118
ENSMUSG00000023885	Thbs2	-1.343	0.3942	2.53678	4.982	8e-07	1.2e-05	2.5e-09	4.9e-08	1718	1891	507	915	1495	2105	432	1103
ENSMUSG00000032344	Mb21d1	-1.343	0.3942	2.53678	1.96	2.2e-06	3e-05	6.4e-06	7.1e-05	240	200	66	107	209	223	56	128
ENSMUSG00000048960	Prex2	-1.342	0.394473	2.53503	4.7	3.9e-05	0.00039	1e-06	1.3e-05	1480	1485	368	802	1288	1653	313	966
ENSMUSG00000021763	BC067074	-1.341	0.394747	2.53327	4.301	7.2e-13	3.4e-11	1e-10	2.5e-09	1170	1079	355	532	1018	1201	302	641
ENSMUSG00000032839	Trpc1	-1.34	0.395021	2.53151	3.87	2.8e-16	2.1e-14	4.9e-12	1.4e-10	838	828	296	361	729	922	252	436
ENSMUSG00000037492	Zmat4	-1.335	0.396392	2.52275	2.968	1.8e-08	3.8e-07	6.9e-09	1.3e-07	495	393	174	177	431	438	149	214
ENSMUSG00000045377	Tmem88	-1.332	0.397217	2.51751	3.543	9.8e-11	3.3e-09	6.9e-08	1.1e-06	659	666	200	326	573	742	170	392
ENSMUSG00000061740	Cyp2d22	-1.33	0.397768	2.51403	2.322	1.1e-06	1.7e-05	1.6e-05	0.00016	283	283	77	148	246	315	65	177
ENSMUSG00000039831	Arhgap29	-1.328	0.39832	2.51054	6.187	1e-10	3.4e-09	1.7e-14	6.9e-13	4329	3969	1291	2010	3767	4419	1102	2427
ENSMUSG00000074793	Hspa12b	-1.312	0.402762	2.48285	4.931	1.6e-09	4.2e-08	7.9e-11	1.9e-09	1797	1665	533	861	1564	1854	454	1038
ENSMUSG00000052581	Lrrtm4	-1.311	0.403041	2.48113	4.015	6e-09	1.4e-07	3.7e-11	9.4e-10	1013	817	395	342	882	910	338	414
ENSMUSG00000046314	Stxbp6	-1.31	0.403321	2.47942	3.439	2.1e-09	5.3e-08	1.7e-08	3e-07	662	566	205	290	576	630	174	349
ENSMUSG00000039646	Vasn	-1.308	0.40388	2.47598	5.133	6.4e-10	1.8e-08	3.6e-11	9.3e-10	2024	1955	609	996	1761	2177	519	1202
ENSMUSG00000027796	Smad9	-1.307	0.40416	2.47426	4.202	1.9e-17	1.7e-15	5.5e-13	1.8e-11	1115	969	389	452	971	1079	332	546
ENSMUSG00000050050	Ccdc158	-1.303	0.405283	2.46741	1.421	7.5e-05	0.00071	6.9e-06	7.6e-05	159	139	54	67	139	155	46	80
ENSMUSG00000027840	Wnt2b	-1.301	0.405845	2.464	2.703	4.9e-09	1.2e-07	1.8e-07	2.7e-06	360	374	123	175	313	416	104	210
ENSMUSG00000001053	N4bp3	-1.297	0.406972	2.45717	4.053	3.1e-16	2.3e-14	3.2e-10	7.1e-09	939	937	316	446	817	1043	269	538
ENSMUSG00000025795	Rassf3	-1.296	0.407254	2.45547	5.049	2.3e-08	4.9e-07	1.5e-12	4.7e-11	2022	1723	618	905	1760	1919	527	1092
ENSMUSG00000022261	Sdc2	-1.294	0.407819	2.45207	6.481	3.3e-08	6.8e-07	2e-16	1.1e-14	5498	4605	1710	2407	4785	5128	1460	2906
ENSMUSG00000059049	Frem1	-1.293	0.408102	2.45037	6.991	6.3e-07	1e-05	1.7e-11	4.7e-10	7644	6748	2186	3685	6652	7513	1866	4450
ENSMUSG00000036402	Gng12	-1.289	0.409235	2.44359	6.161	1.3e-10	4.2e-09	2e-21	2.1e-19	4409	3678	1498	1808	3837	4095	1279	2184
ENSMUSG00000049307	Fut4	-1.289	0.409235	2.44359	3.331	1e-11	4e-10	4e-08	6.6e-07	584	550	188	275	508	612	160	331
ENSMUSG00000069378	Prdm6	-1.287	0.409802	2.4402	2.953	8e-10	2.3e-08	1.5e-07	2.3e-06	456	415	146	210	397	462	124	253
ENSMUSG00000046743	Fat4	-1.286	0.410086	2.43851	7.706	3e-11	1.1e-09	7.8e-19	6.1e-17	12639	10948	4115	5552	10999	12190	3515	6706
ENSMUSG00000031351	Zfp185	-1.283	0.41094	2.43344	3.111	2.6e-05	0.00028	1.1e-05	0.00011	513	458	137	262	447	510	116	315
ENSMUSG00000021215	Net1	-1.281	0.41151	2.43007	7.032	1.5e-12	6.8e-11	6.4e-23	8.1e-21	7982	6791	2750	3324	6946	7561	2349	4015
ENSMUSG00000028497	Ptplad2	-1.279	0.412081	2.42671	3.985	6.9e-07	1.1e-05	7.3e-08	1.2e-06	956	827	280	454	832	921	238	547
ENSMUSG00000027954	Efna1	-1.279	0.412081	2.42671	3.459	3.3e-06	4.4e-05	2.6e-06	3.1e-05	595	641	181	329	518	714	153	396
ENSMUSG00000031145	Prickle3	-1.279	0.412081	2.42671	2.219	8.5e-06	0.0001	2.7e-05	0.00026	276	245	76	139	240	273	64	166
ENSMUSG00000015647	Lama5	-1.278	0.412367	2.42503	6.427	4.8e-10	1.4e-08	7.6e-22	8.6e-20	5311	4394	1830	2170	4622	4893	1563	2621
ENSMUSG00000025081	Tdrd1	-1.278	0.412367	2.42503	1.772	1.7e-05	0.00019	9.1e-06	9.6e-05	206	174	65	92	180	194	55	110
ENSMUSG00000033882	Rbm46	-1.278	0.412367	2.42503	2.336	8.1e-05	0.00076	4.4e-05	0.0004	303	262	80	154	264	292	67	184
ENSMUSG00000040434	Gyltl1b	-1.277	0.412653	2.42335	1.739	1.3e-05	0.00015	4.2e-06	4.8e-05	205	166	79	74	179	185	68	89
ENSMUSG00000037148	Arhgap10	-1.272	0.414085	2.41496	6.416	5.1e-12	2.1e-10	3.3e-23	4.4e-21	5225	4392	1847	2130	4547	4890	1578	2573
ENSMUSG00000030306	Tmtc1	-1.271	0.414372	2.41329	4.374	1.2e-17	1.1e-15	2.6e-11	6.7e-10	1188	1144	404	561	1034	1274	344	677
ENSMUSG00000039115	Itga9	-1.27	0.41466	2.41162	6.271	1.1e-05	0.00013	5.1e-09	9.6e-08	4530	4166	1251	2353	3942	4638	1067	2840
ENSMUSG00000034881	Tbxa2r	-1.266	0.415811	2.40494	2.181	5.8e-06	7.3e-05	4.3e-05	0.00039	252	254	73	138	219	283	61	165
ENSMUSG00000096603	Gm7694	-1.265	0.416099	2.40327	2.61	3e-08	6.2e-07	2e-07	2.9e-06	349	333	122	161	304	371	104	194
ENSMUSG00000068522	Aard	-1.265	0.416099	2.40327	1.543	6.3e-05	0.00061	8.8e-06	9.4e-05	172	151	60	74	150	168	51	89
ENSMUSG00000040061	Plcb2	-1.264	0.416388	2.40161	1.613	4.8e-05	0.00048	1.1e-05	0.00012	182	157	60	81	159	175	51	97
ENSMUSG00000032366	Tpm1	-1.263	0.416677	2.39994	8.227	1.3e-13	6.9e-12	3.6e-17	2.3e-15	17497	16186	5786	8247	15226	18021	4942	9962
ENSMUSG00000006586	Runx1t1	-1.263	0.416677	2.39994	6.186	2.2e-10	6.6e-09	2.4e-16	1.3e-14	4365	3821	1417	1991	3799	4255	1210	2404
ENSMUSG00000090698	Apold1	-1.26	0.417544	2.39496	3.912	9.6e-06	0.00011	1.1e-06	1.4e-05	894	794	252	453	778	884	214	545
ENSMUSG00000073988	Ttpa	-1.26	0.417544	2.39496	2.08	8.3e-05	0.00078	2.5e-05	0.00024	262	209	75	122	228	233	63	146
ENSMUSG00000059022	Kcp	-1.256	0.418703	2.38833	5.045	6.1e-07	9.7e-06	9.2e-12	2.6e-10	1696	2010	629	921	1475	2237	536	1111
ENSMUSG00000021482	Aaed1	-1.254	0.419284	2.38502	4.445	3.8e-18	3.6e-16	3.1e-14	1.3e-12	1295	1146	493	529	1127	1276	421	639
ENSMUSG00000027200	Sema6d	-1.254	0.419284	2.38502	6.034	8.2e-08	1.6e-06	9.2e-11	2.2e-09	3744	3606	1143	1938	3258	4015	975	2339
ENSMUSG00000031805	Jak3	-1.251	0.420157	2.38006	2.829	7.8e-09	1.8e-07	1.3e-06	1.6e-05	399	394	130	203	347	439	110	244
ENSMUSG00000034413	Neurl1b	-1.248	0.421031	2.37512	3.742	2.7e-13	1.4e-11	3.7e-09	7.2e-08	790	706	270	359	688	786	230	433
ENSMUSG00000011171	Vipr2	-1.248	0.421031	2.37512	2.419	1.3e-07	2.5e-06	1.3e-07	2e-06	295	299	121	129	257	333	103	156
ENSMUSG00000021313	Ryr2	-1.245	0.421908	2.37019	3.216	1.5e-10	4.7e-09	9.5e-08	1.5e-06	529	508	181	256	460	566	154	308
ENSMUSG00000068699	Flnc	-1.244	0.4222	2.36854	7.514	1e-06	1.6e-05	1.9e-10	4.5e-09	10656	9821	3170	5473	9273	10935	2707	6610
ENSMUSG00000033149	Phldb2	-1.243	0.422493	2.3669	7.169	2.7e-13	1.4e-11	5.2e-17	3.1e-15	8410	7707	2832	3975	7318	8581	2419	4801
ENSMUSG00000055866	Per2	-1.243	0.422493	2.3669	3.642	3.9e-13	1.9e-11	1.8e-10	4.3e-09	711	683	281	307	619	760	240	371
ENSMUSG00000063873	Slc24a3	-1.242	0.422786	2.36526	2.923	1.1e-06	1.6e-05	6.8e-06	7.5e-05	437	409	130	227	380	455	110	273
ENSMUSG00000033960	9430020K01Rik	-1.241	0.423079	2.36362	5.003	2e-09	5.1e-08	2e-11	5.4e-10	1892	1694	609	907	1647	1886	519	1094
ENSMUSG00000021703	Serinc5	-1.24	0.423373	2.36199	6.922	6.5e-19	6.8e-17	7.8e-27	1.6e-24	7268	6306	2800	2944	6325	7021	2392	3557
ENSMUSG00000030589	Rasgrp4	-1.239	0.423666	2.36035	1.622	5.3e-05	0.00052	1.6e-05	0.00016	164	175	60	83	143	195	51	100
ENSMUSG00000022747	St3gal6	-1.238	0.42396	2.35871	2.587	4.3e-08	8.6e-07	6.2e-08	1e-06	338	330	136	147	294	367	116	177
ENSMUSG00000068874	Selenbp1	-1.233	0.425432	2.35055	4.066	4.2e-06	5.4e-05	7.6e-08	1.2e-06	1015	852	310	484	884	949	264	583
ENSMUSG00000018566	Slc2a4	-1.231	0.426022	2.3473	4.293	2.7e-16	2.1e-14	2e-11	5.3e-10	1125	1062	405	526	979	1182	345	634
ENSMUSG00000028517	Ppap2b	-1.229	0.426613	2.34404	5.29	6.9e-16	5.1e-14	4.8e-14	1.9e-12	2185	2182	770	1090	1901	2429	657	1315
ENSMUSG00000063605	Ccdc102a	-1.229	0.426613	2.34404	4.334	3.5e-15	2.3e-13	1e-10	2.5e-09	1092	1157	404	555	950	1288	344	669
ENSMUSG00000028542	Slc6a9	-1.229	0.426613	2.34404	3.601	1.1e-09	3.1e-08	1.3e-07	1.9e-06	648	703	230	345	564	782	196	416
ENSMUSG00000032194	Kank2	-1.225	0.427798	2.33755	6.563	1.3e-15	9.1e-14	9.9e-17	5.7e-15	5384	5168	1875	2634	4685	5754	1601	3181
ENSMUSG00000049907	Rasl11b	-1.225	0.427798	2.33755	4.493	3.1e-06	4.1e-05	1.3e-10	3.2e-09	1397	1112	464	608	1216	1238	396	733
ENSMUSG00000000530	Acvrl1	-1.225	0.427798	2.33755	4.829	1.3e-05	0.00015	9.7e-08	1.5e-06	1649	1519	479	875	1435	1691	408	1055
ENSMUSG00000021464	Ror2	-1.219	0.42958	2.32785	5.583	2.3e-06	3.2e-05	3.6e-09	7e-08	2742	2597	830	1462	2386	2891	708	1764
ENSMUSG00000036928	Stag3	-1.219	0.42958	2.32785	3.045	1.8e-09	4.8e-08	2.8e-07	4e-06	463	453	164	229	403	504	139	276
ENSMUSG00000038473	Nos1ap	-1.219	0.42958	2.32785	2.341	6.6e-07	1.1e-05	6.6e-07	8.8e-06	294	266	112	129	256	296	95	155
ENSMUSG00000022371	Col14a1	-1.212	0.43167	2.31659	6.842	1.1e-06	1.6e-05	5e-10	1.1e-08	6305	6455	2015	3492	5486	7187	1720	4216
ENSMUSG00000024206	Rfx2	-1.212	0.43167	2.31659	2.903	5.3e-09	1.3e-07	3.6e-08	6e-07	434	393	171	186	378	438	146	224
ENSMUSG00000030518	Fam189a1	-1.211	0.431969	2.31498	1.472	0.00011	0.00096	2.5e-05	0.00024	154	149	73	58	134	166	63	70
ENSMUSG00000038576	Susd4	-1.209	0.432568	2.31177	4.127	2.1e-15	1.5e-13	2.2e-12	6.8e-11	973	966	409	430	847	1075	349	519
ENSMUSG00000021390	Ogn	-1.207	0.433168	2.30857	4.101	1.9e-06	2.7e-05	7.8e-07	1e-05	955	948	299	526	831	1056	254	633
ENSMUSG00000046223	Plaur	-1.206	0.433469	2.30697	1.684	8e-05	0.00075	3.6e-05	0.00033	188	164	62	91	164	183	52	109
ENSMUSG00000057530	Ece1	-1.204	0.43407	2.30378	7.201	1.7e-15	1.2e-13	5.1e-17	3.1e-15	8374	7976	2971	4122	7287	8880	2537	4978
ENSMUSG00000032643	Fhl3	-1.203	0.434371	2.30218	3.821	3.8e-07	6.4e-06	4.1e-09	7.9e-08	872	693	319	360	759	772	272	435
ENSMUSG00000094942	Gm3604	-1.203	0.434371	2.30218	2.111	3.4e-06	4.5e-05	3.5e-06	4.1e-05	220	255	94	112	191	284	80	135
ENSMUSG00000080316	Ncrna00085	-1.201	0.434974	2.29899	5.987	5.9e-26	1.2e-23	5.7e-24	8.3e-22	3469	3568	1440	1619	3019	3973	1230	1956
ENSMUSG00000040856	Dlk1	-1.201	0.434974	2.29899	7.147	5.5e-05	0.00054	5.8e-08	9.5e-07	7909	7821	2332	4509	6882	8708	1991	5445
ENSMUSG00000049791	Fzd4	-1.2	0.435275	2.2974	4.619	4.6e-07	7.5e-06	4.3e-08	7.2e-07	1366	1358	439	746	1189	1512	374	899
ENSMUSG00000001506	Col1a1	-1.199	0.435577	2.2958	9.003	2.5e-05	0.00027	1.1e-08	2e-07	29378	27557	8710	16083	25564	30681	7440	19428
ENSMUSG00000031103	Elf4	-1.198	0.435879	2.29421	3.512	5.6e-07	9e-06	1.4e-06	1.8e-05	665	597	211	339	579	665	179	408
ENSMUSG00000026941	Mamdc4	-1.197	0.436181	2.29262	3.164	3.2e-10	9.6e-09	3.8e-08	6.3e-07	455	534	205	226	396	594	175	273
ENSMUSG00000050394	Armcx6	-1.197	0.436181	2.29262	4.377	2.5e-07	4.4e-06	7.6e-08	1.2e-06	1130	1171	377	626	983	1304	321	754
ENSMUSG00000029797	Sspo	-1.195	0.436786	2.28945	1.751	4.2e-05	0.00042	1.1e-05	0.00011	177	191	72	89	154	213	61	107
ENSMUSG00000032387	Rbpms2	-1.193	0.437392	2.28628	2.906	1.1e-08	2.5e-07	1.1e-07	1.8e-06	433	393	164	197	377	438	140	237
ENSMUSG00000030020	Prickle2	-1.189	0.438607	2.27995	5.841	1.8e-10	5.6e-09	1.3e-15	6.5e-14	3397	2949	1198	1582	2956	3284	1023	1910
ENSMUSG00000019769	Syne1	-1.189	0.438607	2.27995	4.473	3.1e-17	2.7e-15	4.3e-14	1.7e-12	1202	1251	541	535	1046	1393	462	647
ENSMUSG00000021838	Samd4	-1.184	0.44013	2.27206	5.008	1.7e-19	1.8e-17	3.9e-15	1.8e-13	1797	1759	699	863	1564	1958	597	1042
ENSMUSG00000037206	Islr	-1.179	0.441658	2.2642	5.266	6.9e-05	0.00066	2.4e-07	3.5e-06	2175	2074	647	1229	1893	2309	551	1482
ENSMUSG00000052921	Arhgef15	-1.177	0.44227	2.26106	3.904	2.2e-06	3.1e-05	1.9e-06	2.3e-05	841	808	268	461	732	900	228	555
ENSMUSG00000035697	Hmha1	-1.171	0.444113	2.25168	3.54	1.2e-05	0.00014	9.9e-06	0.0001	629	650	204	364	547	724	173	438
ENSMUSG00000067653	Ankrd23	-1.17	0.444421	2.25012	2.046	7.4e-06	9e-05	3.8e-06	4.5e-05	223	227	105	95	194	253	90	115
ENSMUSG00000040723	Rcsd1	-1.169	0.444729	2.24856	4.911	5.3e-14	2.9e-12	1.5e-11	4.1e-10	1638	1677	613	859	1425	1867	523	1036
ENSMUSG00000014786	Slc9a5	-1.168	0.445038	2.247	3.562	1.2e-11	4.7e-10	8.3e-09	1.5e-07	607	690	273	304	528	768	233	367
ENSMUSG00000026640	Plxna2	-1.167	0.445346	2.24544	6.563	3.5e-07	5.9e-06	1.3e-18	1e-16	5789	4633	2169	2468	5038	5159	1853	2981
ENSMUSG00000029413	Naaa	-1.167	0.445346	2.24544	2.283	2.2e-06	3.1e-05	1.7e-06	2.1e-05	262	269	110	126	228	300	94	152
ENSMUSG00000000555	Itga5	-1.163	0.446583	2.23923	5.711	2.4e-17	2.1e-15	5.3e-15	2.4e-13	2903	2862	1092	1480	2526	3186	932	1787
ENSMUSG00000052920	Prkg1	-1.162	0.446893	2.23767	5.935	9.6e-20	1.1e-17	5.2e-20	4.9e-18	3564	3169	1397	1610	3102	3528	1193	1944
ENSMUSG00000037892	Pcdh18	-1.162	0.446893	2.23767	8.118	5.8e-07	9.4e-06	4.8e-12	1.4e-10	16264	14332	5402	8269	14153	15957	4614	9988
ENSMUSG00000012017	Scarf2	-1.159	0.447823	2.23303	5.547	8.9e-13	4.2e-11	3.1e-18	2.3e-16	2391	2751	1080	1222	2080	3063	922	1476
ENSMUSG00000002109	Ddb2	-1.157	0.448444	2.22993	2.66	1.1e-07	2.1e-06	3.4e-07	4.7e-06	349	340	161	148	304	379	138	179
ENSMUSG00000034463	Scara3	-1.153	0.449689	2.22376	4.054	1.1e-08	2.5e-07	2e-07	3e-06	920	902	321	498	801	1004	273	600
ENSMUSG00000073125	Xlr3b	-1.151	0.450313	2.22068	2.784	1.3e-07	2.4e-06	5.4e-06	6.1e-05	374	379	136	203	325	422	115	244
ENSMUSG00000039323	Igfbp2	-1.147	0.451563	2.21453	7.016	7.7e-14	4.2e-12	1.1e-22	1.4e-20	7662	6538	3135	3276	6668	7280	2678	3958
ENSMUSG00000048482	Bdnf	-1.141	0.453445	2.20534	3.252	2e-09	5.3e-08	1.3e-07	2e-06	567	472	224	247	494	526	191	298
ENSMUSG00000021614	Vcan	-1.14	0.45376	2.20381	9.08	3.4e-20	4e-18	1.4e-21	1.5e-19	31105	28190	12204	14697	27067	31386	10426	17755
ENSMUSG00000029651	Mtus2	-1.138	0.454389	2.20076	4.536	5.3e-16	3.9e-14	1.3e-12	4.2e-11	1232	1305	538	615	1072	1453	459	742
ENSMUSG00000021268	Meg3	-1.137	0.454704	2.19923	7.957	1.9e-15	1.3e-13	4.6e-22	5.3e-20	12826	14381	5717	6655	11161	16011	4884	8039
ENSMUSG00000038855	Itpkb	-1.137	0.454704	2.19923	6.224	7.5e-23	1.1e-20	1.1e-19	1e-17	4269	3916	1685	2034	3715	4360	1439	2456
ENSMUSG00000007379	Dennd2c	-1.135	0.455335	2.19619	3.33	1.7e-09	4.6e-08	3.7e-07	5.2e-06	582	514	215	284	507	573	183	342
ENSMUSG00000036815	Dpp10	-1.135	0.455335	2.19619	2.315	1.6e-06	2.3e-05	8.2e-06	8.8e-05	242	298	131	115	210	331	112	139
ENSMUSG00000025856	Pdgfa	-1.131	0.456599	2.1901	4.066	3.4e-13	1.7e-11	1.6e-09	3.3e-08	888	940	373	461	773	1046	318	556
ENSMUSG00000028073	Pear1	-1.131	0.456599	2.1901	4.562	0.0001	0.00092	2.4e-06	2.9e-05	1323	1257	414	764	1151	1400	352	921
ENSMUSG00000051041	Olfml1	-1.13	0.456916	2.18859	4.179	6.7e-06	8.2e-05	1.4e-06	1.7e-05	976	1002	334	569	849	1115	284	686
ENSMUSG00000032911	Cspg4	-1.127	0.457867	2.18404	5.342	8.4e-20	9.7e-18	5e-16	2.6e-14	2158	2272	911	1115	1878	2530	778	1346
ENSMUSG00000029761	Cald1	-1.126	0.458184	2.18253	7.812	2.6e-28	6.1e-26	4.9e-22	5.7e-20	12744	11802	5169	6073	11090	13140	4416	7336
ENSMUSG00000034271	Jdp2	-1.126	0.458184	2.18253	2.767	2e-07	3.6e-06	1e-06	1.3e-05	379	360	151	187	330	401	129	225
ENSMUSG00000027082	Tfpi	-1.125	0.458502	2.18102	5.565	1.2e-09	3.2e-08	2e-12	6.2e-11	2715	2452	984	1383	2363	2730	840	1669
ENSMUSG00000031503	Col4a2	-1.125	0.458502	2.18102	7.996	3.5e-05	0.00036	1.8e-08	3.2e-07	14203	13692	4603	8182	12359	15244	3931	9883
ENSMUSG00000040631	Dok4	-1.121	0.459775	2.17498	4.505	8.3e-08	1.6e-06	4.5e-08	7.5e-07	1218	1256	445	692	1060	1398	379	834
ENSMUSG00000035228	Ccdc106	-1.116	0.461371	2.16745	2.787	1.7e-07	3.1e-06	1.3e-06	1.7e-05	361	387	154	191	314	431	131	230
ENSMUSG00000031548	Sfrp1	-1.114	0.462011	2.16445	7.972	9.9e-06	0.00012	2e-10	4.7e-09	14578	12772	4902	7733	12686	14220	4187	9341
ENSMUSG00000028525	Pde4b	-1.113	0.462332	2.16295	4.972	3.2e-17	2.7e-15	1.1e-13	3.9e-12	1770	1647	719	859	1540	1834	614	1037
ENSMUSG00000030102	Itpr1	-1.112	0.462652	2.16145	5.945	4.3e-20	5.1e-18	6.3e-16	3.2e-14	3412	3295	1352	1749	2969	3669	1154	2112
ENSMUSG00000020473	Aebp1	-1.112	0.462652	2.16145	4.907	8e-10	2.3e-08	4.4e-10	9.6e-09	1584	1681	620	888	1378	1871	529	1072
ENSMUSG00000069920	B3gnt9	-1.111	0.462973	2.15995	2.809	8.4e-06	0.0001	1.1e-05	0.00011	346	413	145	206	301	459	123	248
ENSMUSG00000028041	Adam15	-1.11	0.463294	2.15846	4.688	2.1e-06	2.9e-05	9.6e-08	1.5e-06	1368	1436	495	803	1190	1599	422	968
ENSMUSG00000042686	Jph1	-1.11	0.463294	2.15846	2.386	5.1e-06	6.5e-05	8.8e-06	9.4e-05	296	268	114	147	258	299	97	177
ENSMUSG00000043635	Adamts3	-1.107	0.464258	2.15397	3.508	3.2e-10	9.5e-09	2.5e-08	4.2e-07	626	607	273	299	545	676	233	361
ENSMUSG00000070509	Rgma	-1.103	0.465547	2.14801	4.6	3.1e-15	2e-13	3.1e-12	9.5e-11	1384	1247	582	642	1205	1389	497	775
ENSMUSG00000054477	Kcnn2	-1.103	0.465547	2.14801	1.793	0.0001	0.00094	4.6e-05	0.00041	170	201	80	93	148	224	68	112
ENSMUSG00000026463	Atp2b4	-1.102	0.46587	2.14652	5.501	2.2e-12	9.8e-11	2.1e-12	6.5e-11	2497	2422	955	1334	2173	2697	815	1610
ENSMUSG00000001507	Itga3	-1.101	0.466193	2.14503	5.321	1.8e-17	1.6e-15	1.3e-15	6.3e-14	2297	2042	935	1086	1999	2274	798	1312
ENSMUSG00000042050	Wdr60	-1.1	0.466516	2.14355	4.205	5.6e-13	2.7e-11	6e-09	1.1e-07	999	1001	399	533	869	1115	340	643
ENSMUSG00000079055	Slc8a3	-1.098	0.467164	2.14058	2.57	1.9e-06	2.7e-05	6.6e-06	7.3e-05	331	310	129	169	288	345	110	204
ENSMUSG00000000296	Tpd52l1	-1.093	0.468786	2.13317	2.852	1.5e-07	2.8e-06	5.3e-07	7.2e-06	390	389	176	189	339	433	150	228
ENSMUSG00000054708	Ankrd24	-1.088	0.470413	2.12579	3.939	3.1e-10	9.3e-09	8.8e-09	1.6e-07	761	896	379	400	662	997	324	483
ENSMUSG00000056648	Hoxb8	-1.087	0.470739	2.12432	1.942	6.1e-05	0.00059	2.8e-05	0.00027	217	194	102	92	189	216	87	111
ENSMUSG00000051124	Gimap9	-1.085	0.471392	2.12138	2.65	1.4e-06	2e-05	6e-06	6.7e-05	345	330	138	180	300	368	117	217
ENSMUSG00000055963	Triqk	-1.084	0.471719	2.11991	2.781	7.1e-07	1.1e-05	2e-05	0.00019	368	372	139	210	320	414	118	252
ENSMUSG00000043391	2510009E07Rik	-1.083	0.472046	2.11844	4.822	1.5e-14	8.7e-13	9.8e-11	2.4e-09	1559	1500	615	826	1357	1670	525	997
ENSMUSG00000006219	Fblim1	-1.079	0.473357	2.11257	6.211	5.6e-22	7.7e-20	4e-20	3.8e-18	4069	3939	1755	2032	3541	4386	1499	2454
ENSMUSG00000041119	Pde9a	-1.079	0.473357	2.11257	5.022	1.3e-15	9.4e-14	6e-14	2.3e-12	1880	1628	818	841	1636	1813	699	1016
ENSMUSG00000073889	Il11ra1	-1.078	0.473685	2.11111	5.384	3e-11	1.1e-09	1.3e-11	3.7e-10	2297	2216	888	1247	1999	2467	758	1505
ENSMUSG00000035967	Ddx26b	-1.077	0.474013	2.10964	5.52	1.3e-12	6e-11	9.8e-16	4.9e-14	2321	2636	1090	1258	2019	2935	931	1519
ENSMUSG00000050505	Pcdh20	-1.077	0.474013	2.10964	2.844	1.1e-05	0.00013	6.3e-05	0.00054	390	383	137	229	339	426	116	275
ENSMUSG00000039908	Slc26a11	-1.075	0.474671	2.10672	2.202	2.5e-05	0.00027	1.9e-05	0.00018	262	231	108	125	228	257	92	151
ENSMUSG00000078502	Gm13212	-1.074	0.475	2.10526	2.23	2.5e-05	0.00027	2.6e-05	0.00025	270	232	107	131	235	259	91	158
ENSMUSG00000034684	Sema3f	-1.065	0.477973	2.09217	5.102	3.1e-10	9.2e-09	3.5e-10	7.7e-09	1874	1824	728	1037	1631	2031	621	1252
ENSMUSG00000075585	6330403L08Rik	-1.062	0.478968	2.08782	2.39	1.1e-05	0.00013	1.4e-05	0.00014	301	259	124	143	262	289	106	173
ENSMUSG00000018340	Anxa6	-1.06	0.479632	2.08493	8.609	1.5e-10	4.9e-09	2.2e-13	7.9e-12	21469	20581	8384	11778	18682	22914	7162	14228
ENSMUSG00000021253	Tgfb3	-1.06	0.479632	2.08493	4.822	7.3e-06	8.8e-05	2.9e-08	4.8e-07	1627	1415	584	873	1416	1576	498	1053
ENSMUSG00000026458	Ppfia4	-1.059	0.479965	2.08349	3.54	1.9e-09	5e-08	2.2e-07	3.3e-06	639	609	270	328	556	678	230	396
ENSMUSG00000027676	Ccdc39	-1.059	0.479965	2.08349	2.019	3.4e-05	0.00035	9.6e-05	0.0008	194	237	115	91	168	264	99	111
ENSMUSG00000033170	Card10	-1.054	0.481631	2.07628	2.152	5.6e-05	0.00055	0.00011	0.00087	236	238	92	136	205	265	78	163
ENSMUSG00000031402	Mpp1	-1.051	0.482634	2.07197	5.513	2.7e-18	2.6e-16	1.2e-16	6.8e-15	2445	2457	1104	1260	2128	2735	943	1522
ENSMUSG00000024937	Ehbp1l1	-1.049	0.483303	2.0691	4.272	6.1e-08	1.2e-06	5.7e-08	9.3e-07	976	1096	423	577	849	1220	361	696
ENSMUSG00000041482	Piezo2	-1.047	0.483974	2.06623	4.805	1.5e-14	9e-13	4.9e-11	1.2e-09	1571	1428	647	803	1367	1590	552	969
ENSMUSG00000059540	Tcea2	-1.047	0.483974	2.06623	3.444	3e-09	7.6e-08	1.2e-07	1.8e-06	568	596	276	286	494	663	236	346
ENSMUSG00000032000	Birc3	-1.047	0.483974	2.06623	2.411	7.3e-06	8.9e-05	1.2e-05	0.00012	292	274	145	129	254	305	124	156
ENSMUSG00000027864	Ptgfrn	-1.042	0.485654	2.05908	7.574	8.3e-22	1.1e-19	4.2e-19	3.4e-17	10706	9729	4605	5312	9316	10832	3934	6417
ENSMUSG00000038119	Cdon	-1.038	0.487002	2.05338	6.501	1.8e-21	2.4e-19	1e-19	9.1e-18	4967	4731	2215	2505	4322	5268	1892	3026
ENSMUSG00000096956	AC137123.1	-1.036	0.487678	2.05053	3.636	3.8e-06	5e-05	6e-06	6.6e-05	710	618	264	383	618	688	225	461
ENSMUSG00000001542	Ell2	-1.035	0.488016	2.04911	2.204	4e-05	0.00041	2.8e-05	0.00026	243	246	110	128	211	274	94	154
ENSMUSG00000040618	Pck2	-1.034	0.488354	2.04769	5.604	1.6e-12	7.2e-11	1.4e-12	4.6e-11	2696	2507	1095	1442	2346	2791	935	1741
ENSMUSG00000085767	Gm13563	-1.032	0.489032	2.04486	2.113	4.3e-05	0.00043	5.3e-05	0.00047	210	248	115	109	182	276	98	132
ENSMUSG00000097391	Mirg	-1.031	0.489371	2.04344	6.101	1.1e-08	2.5e-07	1.8e-11	4.8e-10	3567	3772	1484	2104	3104	4199	1267	2541
ENSMUSG00000038070	Cntln	-1.03	0.48971	2.04202	5.798	3.8e-10	1.1e-08	1.9e-11	5.1e-10	2950	2996	1211	1698	2567	3336	1034	2050
ENSMUSG00000032816	Igdcc4	-1.028	0.49039	2.0392	6.045	3.4e-08	6.9e-07	6.8e-11	1.7e-09	3463	3593	1410	2047	3013	4000	1204	2472
ENSMUSG00000070056	Mfhas1	-1.026	0.49107	2.03637	5.839	1.4e-18	1.4e-16	2e-16	1.1e-14	3151	2962	1392	1608	2742	3298	1189	1942
ENSMUSG00000028128	F3	-1.026	0.49107	2.03637	2.485	1.1e-05	0.00013	3.2e-05	0.0003	286	307	126	165	249	342	107	199
ENSMUSG00000097487	Ptges3l	-1.026	0.49107	2.03637	2.437	1.4e-05	0.00016	4.1e-05	0.00037	321	252	145	136	280	281	124	165
ENSMUSG00000020021	Fgd6	-1.023	0.492092	2.03214	4.95	2.9e-09	7.3e-08	9.5e-12	2.7e-10	1798	1497	818	803	1565	1667	699	970
ENSMUSG00000021318	Gli3	-1.02	0.493116	2.02792	7.153	1.1e-22	1.6e-20	1.1e-20	1e-18	7765	7418	3567	3919	6757	8259	3047	4734
ENSMUSG00000004328	Hif3a	-1.02	0.493116	2.02792	4.875	1.9e-09	4.9e-08	7.3e-09	1.3e-07	1572	1557	637	904	1368	1734	543	1091
ENSMUSG00000001300	Efnb2	-1.015	0.494828	2.0209	7.009	1.1e-08	2.5e-07	1.1e-16	6.4e-15	7485	6240	3236	3555	6514	6948	2764	4295
ENSMUSG00000038517	Tbkbp1	-1.013	0.495515	2.0181	4.372	3.1e-12	1.3e-10	1.8e-09	3.6e-08	1091	1112	501	589	949	1238	428	711
ENSMUSG00000024525	Impa2	-1.011	0.496202	2.01531	4.469	1.3e-12	5.8e-11	3.1e-10	7e-09	1233	1121	566	601	1073	1248	483	726
ENSMUSG00000034771	Tle2	-1.009	0.496891	2.01252	2.583	6.8e-06	8.4e-05	9e-06	9.6e-05	316	317	151	163	275	353	129	197
ENSMUSG00000032220	Myo1e	-1.007	0.49758	2.00973	5.033	3.4e-10	1e-08	1.3e-09	2.8e-08	1790	1689	730	999	1558	1881	623	1206
ENSMUSG00000040312	Cchcr1	-1.007	0.49758	2.00973	4.105	5.1e-11	1.8e-09	1.7e-08	3e-07	903	923	418	490	786	1028	357	591
ENSMUSG00000020937	Plcd3	-1.007	0.49758	2.00973	2.208	4.8e-05	0.00048	4.1e-05	0.00037	231	255	119	123	201	284	102	148
ENSMUSG00000031661	Nkd1	-1.003	0.498961	2.00416	4.101	1.4e-10	4.4e-09	2e-07	2.9e-06	928	892	391	516	808	993	333	623
ENSMUSG00000009828	Ick	1.002	2.00277	-2.00277	6.575	1.7e-06	2.4e-05	1.3e-14	5.5e-13	2310	2744	5509	4621	2010	3055	4707	5583
ENSMUSG00000030688	Stard10	1.005	2.00694	-2.00694	4.028	2.4e-10	7.3e-09	1.8e-08	3.2e-07	425	436	901	828	370	485	770	1001
ENSMUSG00000020300	Cpeb4	1.006	2.00834	-2.00834	5.039	2.2e-10	6.8e-09	1.9e-11	5e-10	787	952	1844	1649	684	1059	1576	1993
ENSMUSG00000047875	Gpr157	1.007	2.00973	-2.00973	2.841	3.6e-06	4.7e-05	1.1e-05	0.00011	179	197	414	343	156	219	354	415
ENSMUSG00000021986	Amer2	1.007	2.00973	-2.00973	2.83	6e-06	7.5e-05	1.4e-05	0.00014	174	200	413	339	151	222	353	410
ENSMUSG00000027692	Tnik	1.01	2.01391	-2.01391	5.422	4.1e-16	3.1e-14	5.6e-15	2.5e-13	1051	1212	2293	2266	914	1349	1959	2738
ENSMUSG00000041235	Chd7	1.011	2.01531	-2.01531	7.824	0.00011	0.00097	3.4e-13	1.2e-11	5326	6637	13368	10756	4634	7389	11422	12995
ENSMUSG00000087620	5330434G04Rik	1.012	2.0167	-2.0167	3.716	7.9e-05	0.00075	1.8e-06	2.2e-05	311	380	773	622	270	423	661	752
ENSMUSG00000037224	Zfyve28	1.015	2.0209	-2.0209	2.342	8e-05	0.00075	7.2e-05	0.00061	119	146	297	239	103	162	254	289
ENSMUSG00000032020	Ubash3b	1.019	2.02651	-2.02651	4.638	1.4e-08	3.1e-07	2e-10	4.6e-09	640	667	1437	1215	557	743	1228	1468
ENSMUSG00000046598	Bdh1	1.019	2.02651	-2.02651	4.307	1.7e-11	6.4e-10	4e-09	7.6e-08	480	559	1106	1001	417	622	945	1210
ENSMUSG00000072640	Lyrm9	1.021	2.02933	-2.02933	3.731	2.7e-09	6.7e-08	1.7e-07	2.5e-06	328	368	746	666	285	409	638	805
ENSMUSG00000038916	Soga3	1.022	2.03073	-2.03073	5.762	2.8e-07	4.9e-06	1.4e-13	4.9e-12	1297	1551	3130	2661	1128	1727	2675	3215
ENSMUSG00000028654	Mycl1	1.022	2.03073	-2.03073	5.392	7.3e-09	1.7e-07	4e-13	1.4e-11	1003	1201	2393	2086	872	1337	2045	2521
ENSMUSG00000039270	Megf9	1.024	2.03355	-2.03355	6.484	3.9e-20	4.6e-18	1.4e-17	9e-16	2141	2554	4868	4687	1863	2843	4159	5663
ENSMUSG00000021066	Atl1	1.025	2.03496	-2.03496	4.157	3.5e-07	6e-06	4e-08	6.6e-07	422	510	1027	874	367	568	878	1056
ENSMUSG00000027584	Oprl1	1.025	2.03496	-2.03496	3.288	5.4e-08	1.1e-06	4.9e-07	6.7e-06	245	265	519	520	213	295	443	628
ENSMUSG00000048330	Ric3	1.029	2.04061	-2.04061	3.81	6.7e-10	1.9e-08	4.1e-08	6.8e-07	365	366	784	711	318	408	670	859
ENSMUSG00000036564	Ndrg4	1.033	2.04627	-2.04627	4.998	7.4e-07	1.2e-05	2.2e-10	5e-09	732	935	1836	1579	636	1041	1569	1908
ENSMUSG00000030525	Chrna7	1.038	2.05338	-2.05338	3.417	1.4e-08	3.1e-07	1.9e-07	2.8e-06	277	278	589	550	241	309	503	665
ENSMUSG00000026305	Lrrfip1	1.04	2.05623	-2.05623	6.944	1.7e-09	4.5e-08	2.4e-16	1.3e-14	2895	3520	7017	6179	2519	3919	5995	7465
ENSMUSG00000022564	Grina	1.04	2.05623	-2.05623	5.755	1.5e-07	2.8e-06	5.9e-13	2e-11	1235	1576	3093	2691	1074	1754	2643	3252
ENSMUSG00000028583	Pdpn	1.043	2.06051	-2.06051	4.837	1.8e-14	1.1e-12	7.1e-13	2.3e-11	723	761	1607	1453	629	847	1373	1756
ENSMUSG00000095676	Gm25099	1.043	2.06051	-2.06051	2.038	9.5e-05	0.00087	7.3e-05	0.00062	117	94	228	207	102	105	195	250
ENSMUSG00000056427	Slit3	1.045	2.06337	-2.06337	6.701	8.7e-06	0.0001	1.3e-14	5.5e-13	2441	2965	6126	5034	2124	3301	5234	6082
ENSMUSG00000046157	Tmem229b	1.046	2.0648	-2.0648	4.17	1e-06	1.6e-05	5.3e-08	8.7e-07	409	524	1039	888	355	583	888	1074
ENSMUSG00000097311	mmu-mir-137	1.046	2.0648	-2.0648	2.719	7.3e-05	0.00069	6.1e-05	0.00053	135	204	375	327	117	227	321	395
ENSMUSG00000038193	Hand2	1.048	2.06766	-2.06766	7.394	1.9e-05	0.00021	2.7e-16	1.5e-14	4167	4566	10047	8017	3626	5083	8584	9686
ENSMUSG00000020814	Mxra7	1.048	2.06766	-2.06766	4.973	2.6e-09	6.7e-08	2.7e-12	8.1e-11	773	855	1815	1553	672	952	1551	1877
ENSMUSG00000029219	Slc10a4	1.052	2.0734	-2.0734	4.94	1.6e-05	0.00018	1.8e-10	4.3e-09	714	873	1815	1480	621	972	1551	1789
ENSMUSG00000002107	Celf2	1.053	2.07484	-2.07484	7.182	2.5e-11	9.3e-10	6.9e-19	5.5e-17	3520	3999	8315	7290	3063	4452	7104	8808
ENSMUSG00000038375	Trp53inp2	1.054	2.07628	-2.07628	5.03	3.9e-05	0.00039	2e-11	5.3e-10	809	879	1961	1547	704	978	1676	1870
ENSMUSG00000025892	Gria4	1.055	2.07772	-2.07772	5.472	6.5e-08	1.3e-06	2e-11	5.5e-10	963	1332	2493	2278	837	1482	2130	2753
ENSMUSG00000063659	Zbtb18	1.057	2.0806	-2.0806	6.46	6.6e-08	1.3e-06	3.5e-16	1.9e-14	2070	2478	5109	4360	1801	2758	4365	5268
ENSMUSG00000027570	Col9a3	1.058	2.08204	-2.08204	4.04	1.4e-07	2.5e-06	8e-07	1e-05	341	506	883	883	296	563	754	1067
ENSMUSG00000027499	Pkia	1.059	2.08349	-2.08349	6.466	1.6e-21	2.1e-19	5.9e-21	6e-19	2170	2392	4901	4611	1888	2663	4187	5571
ENSMUSG00000025854	Fam20c	1.06	2.08493	-2.08493	4.168	2.6e-09	6.6e-08	1e-08	1.8e-07	415	510	1028	903	361	567	879	1091
ENSMUSG00000043004	Gng2	1.061	2.08638	-2.08638	7.832	2.8e-13	1.4e-11	1.8e-19	1.5e-17	5449	6310	12954	11578	4741	7025	11068	13988
ENSMUSG00000021379	Id4	1.063	2.08927	-2.08927	4.868	6.3e-12	2.6e-10	2.1e-12	6.5e-11	708	794	1673	1468	616	884	1430	1774
ENSMUSG00000039717	Ralyl	1.064	2.09072	-2.09072	2.001	7e-05	0.00067	3.4e-05	0.00032	107	97	203	223	93	108	173	269
ENSMUSG00000052852	Reep1	1.069	2.09798	-2.09798	5.802	5.6e-05	0.00055	1.1e-11	3.2e-10	1225	1641	3307	2708	1065	1826	2826	3272
ENSMUSG00000031790	Mmp15	1.07	2.09943	-2.09943	6.59	2e-09	5.2e-08	1.4e-14	5.9e-13	2123	2822	5433	4957	1847	3141	4642	5989
ENSMUSG00000004633	Chn2	1.073	2.1038	-2.1038	4.786	6.7e-14	3.7e-12	7.1e-13	2.3e-11	686	727	1583	1392	597	809	1353	1682
ENSMUSG00000051910	Sox6	1.074	2.10526	-2.10526	4.67	8.8e-15	5.5e-13	6e-13	2e-11	638	666	1367	1378	555	741	1168	1665
ENSMUSG00000007097	Atp1a2	1.074	2.10526	-2.10526	4.097	6.2e-05	0.0006	2.2e-06	2.7e-05	341	534	851	992	296	594	727	1198
ENSMUSG00000023243	Kcnk5	1.076	2.10818	-2.10818	5.096	5.9e-11	2e-09	5e-12	1.5e-10	761	988	1925	1767	662	1099	1645	2135
ENSMUSG00000029641	Rasl11a	1.077	2.10964	-2.10964	3.145	5.2e-08	1e-06	4e-07	5.6e-06	218	232	501	450	190	258	428	544
ENSMUSG00000024524	Gnal	1.077	2.10964	-2.10964	2.417	7.6e-06	9.1e-05	5.1e-06	5.7e-05	129	142	286	286	112	158	244	346
ENSMUSG00000025738	Fbxl16	1.078	2.11111	-2.11111	3.999	3e-11	1.1e-09	2.2e-08	3.9e-07	363	453	901	823	315	504	770	995
ENSMUSG00000003452	Bicd1	1.081	2.1155	-2.1155	5.46	3.7e-09	9.2e-08	4.9e-13	1.7e-11	973	1274	2509	2250	846	1418	2144	2719
ENSMUSG00000054484	Tmem62	1.081	2.1155	-2.1155	3.252	2.3e-08	5e-07	3.6e-07	5.1e-06	224	260	542	484	195	289	463	585
ENSMUSG00000067071	Hes6	1.082	2.11697	-2.11697	5.786	7e-08	1.4e-06	2.9e-14	1.2e-12	1249	1568	3207	2762	1086	1745	2740	3338
ENSMUSG00000028444	Cntfr	1.083	2.11844	-2.11844	4.376	3.1e-10	9.2e-09	4.1e-09	7.9e-08	456	601	1170	1072	396	669	1000	1296
ENSMUSG00000079157	Fam155a	1.084	2.11991	-2.11991	3.625	9.7e-06	0.00011	1.4e-06	1.8e-05	263	364	719	611	228	405	615	739
ENSMUSG00000018865	Sult4a1	1.087	2.12432	-2.12432	3.534	1.8e-09	4.7e-08	1.3e-07	2e-06	270	317	663	586	235	353	567	709
ENSMUSG00000063063	Ctnna2	1.089	2.12727	-2.12727	5.969	6.7e-09	1.6e-07	9.6e-15	4.2e-13	1395	1791	3602	3181	1213	1994	3078	3843
ENSMUSG00000024261	Syt4	1.089	2.12727	-2.12727	3.997	6.8e-12	2.7e-10	1.4e-09	2.9e-08	418	392	888	836	364	437	759	1010
ENSMUSG00000058254	Tspan7	1.09	2.12874	-2.12874	5.739	7.9e-20	9.2e-18	2e-17	1.3e-15	1242	1475	2914	2872	1080	1642	2490	3470
ENSMUSG00000020431	Adcy1	1.091	2.13022	-2.13022	5.512	3e-06	4e-05	1e-13	3.8e-12	1049	1269	2713	2232	912	1413	2318	2697
ENSMUSG00000020340	Cyfip2	1.092	2.13169	-2.13169	6.575	2.5e-07	4.4e-06	9.5e-18	6.5e-16	2265	2582	5646	4690	1971	2874	4824	5667
ENSMUSG00000010476	Ebf3	1.092	2.13169	-2.13169	4.648	2.5e-07	4.3e-06	1.2e-09	2.6e-08	543	729	1450	1266	472	811	1239	1530
ENSMUSG00000022054	Nefm	1.095	2.13613	-2.13613	6.815	4.5e-06	5.8e-05	2.3e-14	9.5e-13	2474	3242	6652	5568	2152	3609	5684	6728
ENSMUSG00000031517	Gpm6a	1.095	2.13613	-2.13613	2.606	1.6e-06	2.3e-05	5.6e-06	6.2e-05	134	173	315	340	116	192	269	411
ENSMUSG00000004317	Clcn5	1.098	2.14058	-2.14058	7.33	3.8e-19	4e-17	1.6e-21	1.8e-19	3809	4348	9131	8335	3314	4841	7801	10070
ENSMUSG00000014846	Tppp3	1.101	2.14503	-2.14503	4.45	2.5e-13	1.3e-11	4.7e-10	1e-08	483	620	1228	1143	420	690	1049	1381
ENSMUSG00000022894	Adamts5	1.103	2.14801	-2.14801	4.271	1.9e-09	5.1e-08	1.1e-08	2e-07	412	562	992	1102	358	625	847	1331
ENSMUSG00000036198	Arhgap36	1.105	2.15099	-2.15099	2.589	1.4e-06	2.1e-05	1.6e-06	2e-05	140	161	322	327	122	179	275	395
ENSMUSG00000050071	Bex1	1.109	2.15696	-2.15696	4.928	1.4e-16	1.1e-14	1.5e-14	6.3e-13	735	798	1729	1580	639	888	1477	1909
ENSMUSG00000027698	Nceh1	1.112	2.16145	-2.16145	3.465	1.2e-09	3.2e-08	6.1e-08	9.8e-07	258	296	626	572	224	329	535	691
ENSMUSG00000048807	Slc35e4	1.113	2.16295	-2.16295	3.315	1.9e-09	5e-08	9.8e-08	1.5e-06	270	229	550	528	235	255	470	638
ENSMUSG00000022514	Il1rap	1.114	2.16445	-2.16445	4.99	1.4e-14	8.6e-13	4.8e-12	1.4e-10	690	906	1679	1780	600	1008	1434	2150
ENSMUSG00000040452	Cdh12	1.114	2.16445	-2.16445	3.131	3.3e-08	6.8e-07	1e-06	1.3e-05	192	246	509	441	167	273	435	533
ENSMUSG00000016763	Scube1	1.115	2.16595	-2.16595	5.199	1.7e-09	4.6e-08	5.5e-11	1.4e-09	754	1091	2019	1981	655	1214	1725	2393
ENSMUSG00000015944	Gatsl2	1.116	2.16745	-2.16745	4.667	3e-05	0.00031	2.5e-10	5.7e-09	576	698	1540	1225	501	777	1316	1481
ENSMUSG00000022055	Nefl	1.12	2.17347	-2.17347	8.165	6.8e-07	1.1e-05	5.7e-17	3.4e-15	6411	7990	17049	14259	5578	8895	14566	17228
ENSMUSG00000051537	Gm5124	1.12	2.17347	-2.17347	2.232	1.3e-05	0.00015	6.4e-06	7.1e-05	107	126	261	247	93	140	223	298
ENSMUSG00000025875	Tspan17	1.12	2.17347	-2.17347	2.766	1.4e-05	0.00016	2.5e-05	0.00024	131	208	387	350	113	231	331	423
ENSMUSG00000020083	2010107G23Rik	1.121	2.17498	-2.17498	2.304	7e-06	8.5e-05	3.1e-06	3.6e-05	117	128	270	263	102	142	231	318
ENSMUSG00000032375	Aph1b	1.122	2.17648	-2.17648	3.97	6.2e-12	2.6e-10	7e-09	1.3e-07	350	433	893	813	304	482	763	983
ENSMUSG00000051851	Cxx1c	1.122	2.17648	-2.17648	3.369	2.4e-09	6.2e-08	8.7e-08	1.4e-06	238	277	597	526	207	308	510	636
ENSMUSG00000055044	Pdlim1	1.124	2.1795	-2.1795	5.227	2.5e-08	5.3e-07	1.1e-14	4.8e-13	870	1002	2219	1867	757	1115	1896	2256
ENSMUSG00000024172	St6gal2	1.13	2.18859	-2.18859	2.566	1.1e-06	1.7e-05	2.3e-06	2.7e-05	130	163	320	323	113	181	273	390
ENSMUSG00000052726	Kcnt2	1.131	2.1901	-2.1901	4.925	3.5e-07	6e-06	9.3e-13	3e-11	704	810	1818	1499	612	901	1554	1812
ENSMUSG00000017978	Cadps2	1.131	2.1901	-2.1901	1.994	3.7e-05	0.00038	4.9e-05	0.00044	81	115	199	231	70	128	170	279
ENSMUSG00000026308	Klhl30	1.133	2.19314	-2.19314	3.176	8.2e-05	0.00077	3e-05	0.00028	163	286	510	474	141	317	436	573
ENSMUSG00000023909	Paqr4	1.135	2.19619	-2.19619	4.435	9.9e-09	2.2e-07	7.1e-10	1.5e-08	466	609	1259	1104	405	677	1076	1334
ENSMUSG00000000325	Arvcf	1.136	2.19771	-2.19771	7.797	1e-06	1.5e-05	7.1e-15	3.1e-13	4701	6376	13132	11212	4090	7098	11220	13546
ENSMUSG00000034612	Chst11	1.137	2.19923	-2.19923	5.223	1.4e-06	2.1e-05	1.1e-13	4.1e-12	841	1015	2243	1842	731	1130	1917	2226
ENSMUSG00000030091	Nup210	1.138	2.20076	-2.20076	6.394	2.5e-07	4.4e-06	9.4e-19	7.3e-17	1964	2216	5050	4157	1709	2467	4315	5023
ENSMUSG00000044707	Ccnjl	1.138	2.20076	-2.20076	5.748	4.7e-06	6e-05	3.9e-16	2.1e-14	1271	1399	3270	2612	1106	1557	2794	3156
ENSMUSG00000087141	Plcxd2	1.138	2.20076	-2.20076	3.477	5.7e-05	0.00056	4e-07	5.5e-06	246	305	679	535	214	339	581	647
ENSMUSG00000024805	Pcgf5	1.139	2.20228	-2.20228	2.629	7.6e-07	1.2e-05	1.7e-06	2.1e-05	149	155	372	301	130	173	318	364
ENSMUSG00000091475	2810468N07Rik	1.141	2.20534	-2.20534	3.65	2.9e-09	7.3e-08	4.8e-08	7.9e-07	277	343	735	636	241	382	628	769
ENSMUSG00000070639	Lrrc8b	1.142	2.20687	-2.20687	5.397	2.6e-13	1.3e-11	6e-16	3.1e-14	938	1151	2430	2186	816	1281	2076	2642
ENSMUSG00000031665	Sall1	1.145	2.21146	-2.21146	2.377	4.1e-06	5.3e-05	4.2e-06	4.8e-05	116	139	305	259	101	154	261	314
ENSMUSG00000036834	Plch1	1.145	2.21146	-2.21146	2.319	4.9e-06	6.2e-05	6e-06	6.7e-05	106	139	272	271	92	154	232	327
ENSMUSG00000046402	Rbp1	1.146	2.21299	-2.21299	8.029	1.4e-07	2.5e-06	1.1e-18	8.4e-17	5843	7104	15590	13068	5084	7909	13320	15789
ENSMUSG00000038608	Dock10	1.15	2.21914	-2.21914	5.441	1.3e-05	0.00015	2.7e-12	8.3e-11	908	1238	2613	2155	789	1378	2233	2604
ENSMUSG00000005338	Cadm3	1.15	2.21914	-2.21914	4.636	8.4e-07	1.3e-05	5.7e-10	1.2e-08	517	710	1468	1258	449	790	1255	1520
ENSMUSG00000053024	Cntn2	1.151	2.22068	-2.22068	2.71	1.4e-05	0.00015	2.4e-06	2.9e-05	163	158	309	405	142	176	263	488
ENSMUSG00000020182	Ddc	1.152	2.22222	-2.22222	5.007	2.2e-18	2.2e-16	1.5e-15	7.4e-14	732	854	1743	1785	637	951	1489	2157
ENSMUSG00000074657	Kif5a	1.152	2.22222	-2.22222	5.794	1.4e-07	2.6e-06	1.4e-14	5.8e-13	1184	1554	3282	2810	1030	1730	2804	3395
ENSMUSG00000019874	Fabp7	1.154	2.2253	-2.2253	5.405	1.4e-10	4.5e-09	1.4e-14	6.1e-13	914	1175	2169	2484	795	1308	1853	3001
ENSMUSG00000027506	Tpd52	1.155	2.22684	-2.22684	5.314	2.8e-09	6.9e-08	1.1e-15	5.7e-14	897	1063	2357	2012	780	1183	2014	2431
ENSMUSG00000018169	Mfng	1.156	2.22839	-2.22839	5.216	6.3e-09	1.5e-07	4.6e-13	1.5e-11	782	1048	2166	1917	680	1166	1851	2316
ENSMUSG00000027985	Lef1	1.156	2.22839	-2.22839	1.729	9.7e-05	0.00089	2.3e-05	0.00022	73	88	171	188	63	98	146	227
ENSMUSG00000075478	Slitrk1	1.156	2.22839	-2.22839	2.4	8.1e-05	0.00077	7.3e-05	0.00062	94	164	302	274	81	182	258	331
ENSMUSG00000052914	Cyp2j6	1.157	2.22993	-2.22993	5.742	4.3e-21	5.6e-19	2.7e-17	1.7e-15	1166	1470	2996	2889	1014	1636	2560	3490
ENSMUSG00000021314	Amph	1.158	2.23148	-2.23148	3.7	2.2e-11	8.1e-10	4.5e-09	8.6e-08	308	330	765	659	268	367	654	797
ENSMUSG00000020848	Doc2b	1.167	2.24544	-2.24544	5.324	4.9e-07	8.1e-06	1.1e-12	3.5e-11	827	1136	2376	2037	719	1264	2030	2461
ENSMUSG00000027238	Frmd5	1.167	2.24544	-2.24544	3.882	8e-06	9.6e-05	5.9e-09	1.1e-07	351	370	906	714	305	412	775	863
ENSMUSG00000027993	Trim2	1.168	2.247	-2.247	6.018	4.6e-18	4.3e-16	7.1e-20	6.5e-18	1444	1730	3728	3412	1256	1926	3185	4122
ENSMUSG00000071226	Cecr2	1.168	2.247	-2.247	5.373	2.7e-16	2.1e-14	9e-18	6.2e-16	936	1092	2404	2160	814	1216	2054	2610
ENSMUSG00000042671	Rgs8	1.173	2.2548	-2.2548	2.418	1.5e-06	2.2e-05	1.4e-06	1.8e-05	118	141	304	280	102	157	260	339
ENSMUSG00000031626	Sorbs2	1.175	2.25793	-2.25793	4.704	6e-15	3.8e-13	6.3e-14	2.4e-12	600	671	1527	1347	522	747	1305	1628
ENSMUSG00000020297	Nsg2	1.178	2.26263	-2.26263	5.372	8.8e-21	1.1e-18	3.3e-18	2.4e-16	922	1095	2363	2207	802	1219	2019	2667
ENSMUSG00000001622	Csn3	1.18	2.26577	-2.26577	2.513	7.8e-07	1.2e-05	1.5e-06	1.9e-05	130	146	345	281	113	162	295	340
ENSMUSG00000022860	Chodl	1.182	2.26891	-2.26891	3.25	5.2e-08	1e-06	1.8e-06	2.2e-05	180	281	532	515	156	312	455	622
ENSMUSG00000060429	Sntb1	1.183	2.27048	-2.27048	5.534	2.2e-07	3.8e-06	2.7e-13	9.4e-12	942	1311	2744	2376	819	1459	2345	2871
ENSMUSG00000043415	Otud1	1.185	2.27363	-2.27363	3.022	9.9e-09	2.2e-07	1.5e-07	2.2e-06	183	209	485	408	159	233	415	494
ENSMUSG00000032511	Scn5a	1.186	2.27521	-2.27521	2.595	3.1e-07	5.3e-06	1.2e-06	1.5e-05	125	167	336	328	108	185	287	396
ENSMUSG00000022044	Stmn4	1.187	2.27679	-2.27679	4.271	1e-05	0.00012	3.2e-10	7.1e-09	429	506	1190	942	373	563	1017	1139
ENSMUSG00000010154	Spire2	1.187	2.27679	-2.27679	2.718	1.1e-07	2.1e-06	6.3e-07	8.5e-06	137	180	367	356	119	200	314	430
ENSMUSG00000019124	Scrn1	1.188	2.27837	-2.27837	5.832	1.5e-23	2.5e-21	6.4e-22	7.3e-20	1337	1429	2966	3335	1163	1591	2534	4029
ENSMUSG00000030031	Kbtbd8	1.189	2.27995	-2.27995	4.259	9.7e-08	1.8e-06	5.2e-11	1.3e-09	436	491	1160	955	379	546	992	1154
ENSMUSG00000052889	Prkcb	1.193	2.28628	-2.28628	4.545	9.3e-07	1.4e-05	1.7e-09	3.5e-08	457	672	1382	1202	397	747	1181	1453
ENSMUSG00000021636	Marveld2	1.193	2.28628	-2.28628	1.709	6.8e-05	0.00065	1.3e-05	0.00013	70	86	172	185	61	95	147	223
ENSMUSG00000046668	Cxxc5	1.195	2.28945	-2.28945	4.947	2e-14	1.1e-12	1.6e-14	6.5e-13	669	820	1799	1617	582	913	1537	1954
ENSMUSG00000039782	Cpeb2	1.196	2.29104	-2.29104	4.365	7.4e-06	9e-05	3.9e-11	1e-09	494	500	1279	1001	430	557	1093	1210
ENSMUSG00000019960	Dusp6	1.197	2.29262	-2.29262	7.784	6.4e-13	3.1e-11	4.1e-25	6.7e-23	5106	5553	13110	11338	4443	6182	11201	13698
ENSMUSG00000008489	Elavl2	1.197	2.29262	-2.29262	5.627	5.4e-13	2.6e-11	1.3e-18	1e-16	1088	1299	2911	2566	946	1446	2487	3101
ENSMUSG00000003153	Slc2a3	1.2	2.2974	-2.2974	6.418	4.6e-22	6.3e-20	6.9e-25	1.1e-22	1963	2164	4982	4503	1708	2409	4257	5441
ENSMUSG00000061080	Lsamp	1.2	2.2974	-2.2974	4.435	4.7e-08	9.4e-07	4.4e-11	1.1e-09	464	578	1301	1095	403	643	1112	1324
ENSMUSG00000028785	Hpca	1.2	2.2974	-2.2974	3.138	2.2e-05	0.00024	7.2e-07	9.6e-06	179	244	538	434	155	271	460	525
ENSMUSG00000051111	Sv2c	1.204	2.30378	-2.30378	3.272	1.1e-06	1.6e-05	5e-08	8.3e-07	217	245	592	476	189	273	506	576
ENSMUSG00000040010	Slc7a5	1.206	2.30697	-2.30697	6.089	4.7e-11	1.6e-09	3.1e-21	3.3e-19	1540	1734	4075	3485	1340	1930	3482	4211
ENSMUSG00000028780	Sema3c	1.208	2.31017	-2.31017	5.287	1.1e-14	6.7e-13	4e-16	2.1e-14	829	1047	2046	2291	721	1165	1748	2767
ENSMUSG00000032936	Camkv	1.208	2.31017	-2.31017	4.965	1.1e-07	2.1e-06	1e-10	2.5e-09	601	899	1827	1642	522	1000	1561	1984
ENSMUSG00000000567	Sox9	1.21	2.31338	-2.31338	2.06	4.5e-06	5.8e-05	4.2e-06	4.8e-05	96	102	205	253	83	114	175	305
ENSMUSG00000038807	Rap1gap2	1.213	2.31819	-2.31819	4.783	2.2e-08	4.8e-07	7.6e-14	2.9e-12	606	712	1669	1391	527	792	1426	1681
ENSMUSG00000051359	Ncald	1.215	2.32141	-2.32141	5.479	4.3e-19	4.6e-17	1.3e-18	1e-16	960	1176	2583	2380	835	1309	2207	2876
ENSMUSG00000036699	Zcchc12	1.215	2.32141	-2.32141	4.357	1.9e-10	5.8e-09	2.1e-10	4.7e-09	413	566	1197	1081	359	630	1023	1306
ENSMUSG00000022658	Tagln3	1.218	2.32624	-2.32624	5.567	8.7e-10	2.4e-08	5.2e-17	3.1e-15	1005	1261	2833	2445	874	1404	2421	2954
ENSMUSG00000095105	Edaradd	1.22	2.32947	-2.32947	3.209	3.3e-10	9.9e-09	5.6e-09	1.1e-07	210	229	529	496	183	255	452	600
ENSMUSG00000020436	Gabrg2	1.221	2.33108	-2.33108	2.417	5.5e-07	8.9e-06	4.3e-07	5.9e-06	120	133	312	278	104	148	267	336
ENSMUSG00000054976	Nyap2	1.223	2.33432	-2.33432	3.196	9.3e-07	1.4e-05	1.9e-07	2.9e-06	187	248	555	461	162	276	475	558
ENSMUSG00000031539	Ap3m2	1.224	2.33593	-2.33593	4.312	6.8e-16	5e-14	2.7e-11	7e-10	410	536	1133	1079	356	596	968	1304
ENSMUSG00000082229	Nap1l2	1.224	2.33593	-2.33593	3.558	6.3e-12	2.6e-10	7.7e-10	1.6e-08	271	288	684	624	236	321	585	754
ENSMUSG00000048107	Kctd12	1.229	2.34404	-2.34404	6.404	8.3e-12	3.3e-10	8e-17	4.7e-15	1687	2343	4911	4544	1467	2608	4196	5490
ENSMUSG00000024500	Ppp2r2b	1.229	2.34404	-2.34404	4.81	1e-16	8e-15	1e-15	5.1e-14	619	714	1654	1474	538	795	1413	1781
ENSMUSG00000050967	Creg2	1.233	2.35055	-2.35055	1.598	9.6e-05	0.00089	1.7e-05	0.00017	60	81	174	159	52	90	149	192
ENSMUSG00000021451	Sema4d	1.235	2.35381	-2.35381	3.547	8.2e-09	1.9e-07	1.8e-08	3.2e-07	239	314	699	602	207	349	598	728
ENSMUSG00000034586	Hid1	1.236	2.35545	-2.35545	4.423	8.3e-17	6.7e-15	3.7e-12	1.1e-10	447	569	1239	1155	388	633	1059	1396
ENSMUSG00000033419	Snap91	1.241	2.36362	-2.36362	5.077	1e-07	1.9e-06	5.7e-15	2.5e-13	714	881	2064	1710	621	980	1764	2067
ENSMUSG00000045319	Proser2	1.241	2.36362	-2.36362	3.242	8.7e-05	0.00081	1e-07	1.6e-06	203	243	598	455	176	270	512	551
ENSMUSG00000015094	Npdc1	1.242	2.36526	-2.36526	4.577	0.0001	0.00095	2.2e-09	4.4e-08	453	674	1486	1182	393	750	1270	1429
ENSMUSG00000029291	Rufy3	1.243	2.3669	-2.3669	6.412	2.6e-07	4.6e-06	2.1e-19	1.8e-17	1811	2215	5238	4298	1575	2466	4476	5193
ENSMUSG00000022114	Spry2	1.244	2.36854	-2.36854	5.383	7e-06	8.5e-05	1.7e-16	9.4e-15	914	1056	2616	2055	795	1175	2236	2484
ENSMUSG00000035615	Frmpd1	1.246	2.37183	-2.37183	3.294	8.6e-11	2.9e-09	5.6e-09	1.1e-07	215	245	585	509	187	273	500	615
ENSMUSG00000026188	Tmem169	1.249	2.37677	-2.37677	4.205	1.6e-15	1.1e-13	7.2e-11	1.8e-09	371	496	1065	999	322	552	910	1207
ENSMUSG00000045877	4933415A04Rik	1.249	2.37677	-2.37677	2.658	6.7e-06	8.2e-05	2.7e-07	3.9e-06	146	149	395	307	127	166	338	372
ENSMUSG00000039860	Srrm3	1.25	2.37841	-2.37841	2.906	9.9e-05	0.0009	4.2e-07	5.8e-06	154	196	473	362	134	218	405	438
ENSMUSG00000028655	Mfsd2a	1.253	2.38337	-2.38337	2.557	2e-07	3.5e-06	2.5e-07	3.7e-06	132	142	362	292	115	158	310	354
ENSMUSG00000054793	Cadm4	1.254	2.38502	-2.38502	5.305	8.1e-10	2.3e-08	1.4e-13	5.1e-12	759	1097	2322	2111	660	1221	1984	2551
ENSMUSG00000025318	Jph3	1.255	2.38667	-2.38667	3.546	6e-07	9.7e-06	1.2e-07	1.9e-06	219	328	701	605	190	364	599	732
ENSMUSG00000026475	Rgs16	1.256	2.38833	-2.38833	4.663	6.5e-19	6.8e-17	3.6e-15	1.6e-13	549	639	1487	1352	477	711	1271	1634
ENSMUSG00000041439	Mfsd6	1.257	2.38998	-2.38998	4.163	2.1e-09	5.4e-08	4.3e-11	1.1e-09	374	465	1085	922	325	517	927	1115
ENSMUSG00000046607	Hrk	1.257	2.38998	-2.38998	2.042	2.9e-06	4e-05	7.2e-07	9.5e-06	92	99	223	234	80	110	190	283
ENSMUSG00000035580	Kcnh8	1.257	2.38998	-2.38998	2.654	9.1e-07	1.4e-05	1e-06	1.3e-05	121	172	381	321	105	191	326	388
ENSMUSG00000029005	Draxin	1.257	2.38998	-2.38998	2.214	1.8e-06	2.5e-05	5.4e-06	6e-05	86	130	271	245	74	144	232	296
ENSMUSG00000057766	Ankrd29	1.258	2.39164	-2.39164	2.531	1.1e-07	2e-06	2e-07	3e-06	122	147	340	303	106	163	291	367
ENSMUSG00000044117	2900011O08Rik	1.258	2.39164	-2.39164	2.412	7.5e-07	1.2e-05	4.9e-07	6.6e-06	120	128	329	263	104	142	282	318
ENSMUSG00000034145	Tmem63c	1.258	2.39164	-2.39164	1.705	4e-05	0.00041	7.2e-06	7.9e-05	66	85	194	167	57	94	166	202
ENSMUSG00000051951	Xkr4	1.259	2.3933	-2.3933	3.185	6.3e-05	0.00061	1.9e-07	2.8e-06	183	241	573	444	159	268	490	537
ENSMUSG00000004360	9330159F19Rik	1.261	2.39662	-2.39662	4.658	4.1e-19	4.4e-17	3.7e-15	1.7e-13	537	644	1447	1387	467	717	1236	1676
ENSMUSG00000040280	Ndufa4l2	1.261	2.39662	-2.39662	2.714	9.9e-09	2.2e-07	1.7e-08	3.1e-07	151	155	358	373	131	172	306	451
ENSMUSG00000042766	Trim46	1.263	2.39994	-2.39994	3.27	7e-11	2.4e-09	1.5e-08	2.6e-07	195	255	564	516	169	283	482	624
ENSMUSG00000000308	Ckmt1	1.263	2.39994	-2.39994	1.885	1.4e-05	0.00016	8.5e-06	9.1e-05	70	101	217	193	60	112	186	233
ENSMUSG00000050875	A730017C20Rik	1.265	2.40327	-2.40327	3.244	2e-06	2.8e-05	2.3e-08	3.9e-07	203	238	590	470	176	265	505	569
ENSMUSG00000006575	Rundc3a	1.27	2.41162	-2.41162	5.395	9.5e-06	0.00011	1.6e-12	5.1e-11	793	1169	2599	2137	689	1301	2221	2583
ENSMUSG00000044433	Camsap3	1.271	2.41329	-2.41329	3.559	1.2e-12	5.4e-11	3.8e-10	8.4e-09	268	279	710	612	233	311	607	740
ENSMUSG00000022270	Fam134b	1.271	2.41329	-2.41329	4.05	1.1e-11	4.4e-10	5.1e-10	1.1e-08	325	445	977	884	282	495	835	1068
ENSMUSG00000022321	Cdh10	1.273	2.41664	-2.41664	5.68	2.6e-08	5.5e-07	2.1e-15	9.8e-14	1000	1387	3101	2671	869	1544	2650	3228
ENSMUSG00000048895	Cdk5r1	1.276	2.42167	-2.42167	4.864	1e-09	2.8e-08	1e-14	4.4e-13	602	750	1770	1508	523	835	1513	1823
ENSMUSG00000030342	Cd9	1.277	2.42335	-2.42335	6.445	4.8e-06	6.1e-05	2.6e-17	1.7e-15	1751	2299	5447	4371	1523	2559	4654	5282
ENSMUSG00000024897	Apba1	1.278	2.42503	-2.42503	4.438	3.6e-05	0.00037	1.1e-09	2.2e-08	409	596	1356	1084	355	663	1159	1310
ENSMUSG00000042763	Maneal	1.279	2.42671	-2.42671	2.931	1.9e-09	5e-08	6.3e-08	1e-06	152	200	455	400	132	222	389	484
ENSMUSG00000057182	Scn3a	1.28	2.42839	-2.42839	5.194	3.9e-05	0.0004	1.5e-14	6.1e-13	759	939	2333	1794	660	1045	1994	2169
ENSMUSG00000031425	Plp1	1.281	2.43007	-2.43007	5.776	2.6e-13	1.3e-11	4.6e-15	2.1e-13	1031	1511	3047	3133	896	1681	2603	3785
ENSMUSG00000037887	Dusp8	1.284	2.43513	-2.43513	4.69	9.4e-11	3.1e-09	1.2e-15	6.1e-14	579	614	1582	1328	504	684	1352	1605
ENSMUSG00000054196	Cthrc1	1.286	2.43851	-2.43851	5.278	9.2e-08	1.8e-06	5.4e-16	2.8e-14	783	1010	2392	1988	681	1124	2044	2402
ENSMUSG00000038665	Dgki	1.288	2.44189	-2.44189	3.403	3.3e-12	1.4e-10	3.5e-10	7.8e-09	247	240	633	557	215	267	541	673
ENSMUSG00000037979	Ccdc92	1.289	2.44359	-2.44359	3.333	8.1e-07	1.3e-05	1.1e-08	2e-07	206	257	627	507	179	286	536	613
ENSMUSG00000019990	Pde7b	1.291	2.44698	-2.44698	4.643	1.1e-19	1.3e-17	3.5e-15	1.6e-13	521	631	1473	1348	453	702	1259	1629
ENSMUSG00000058153	Sez6l	1.291	2.44698	-2.44698	2.871	1.7e-09	4.6e-08	1.1e-08	1.9e-07	161	174	440	382	140	194	376	462
ENSMUSG00000023017	Asic1	1.292	2.44867	-2.44867	2.238	5.4e-07	8.7e-06	8.3e-06	8.9e-05	81	134	248	280	70	149	212	338
ENSMUSG00000039470	Zdhhc2	1.294	2.45207	-2.45207	6.537	2.3e-20	2.8e-18	2.7e-25	4.5e-23	1939	2343	5500	5008	1687	2608	4699	6051
ENSMUSG00000033569	Bai3	1.297	2.45717	-2.45717	4.797	1.7e-07	3e-06	9.1e-14	3.4e-12	557	721	1722	1422	484	802	1472	1719
ENSMUSG00000056004	9330182L06Rik	1.301	2.464	-2.464	4.825	1.1e-10	3.5e-09	1.6e-15	7.9e-14	582	718	1727	1479	506	799	1476	1788
ENSMUSG00000031302	Nlgn3	1.301	2.464	-2.464	3.138	9.7e-11	3.2e-09	3.6e-08	6e-07	167	235	512	480	145	261	438	580
ENSMUSG00000028337	Coro2a	1.301	2.464	-2.464	3.25	2.1e-11	7.7e-10	8.7e-08	1.4e-06	173	262	525	549	150	291	448	663
ENSMUSG00000038077	Kcna6	1.303	2.46741	-2.46741	5.199	6e-18	5.6e-16	1.5e-15	7.2e-14	703	981	2080	2082	611	1092	1777	2515
ENSMUSG00000030401	Rtn2	1.304	2.46913	-2.46913	4.524	8.5e-10	2.4e-08	5.2e-12	1.5e-10	441	612	1387	1217	383	681	1185	1471
ENSMUSG00000038530	Rgs4	1.305	2.47084	-2.47084	5.494	4.9e-26	1e-23	3.6e-24	5.4e-22	971	1093	2647	2461	845	1217	2262	2973
ENSMUSG00000041020	Map7d2	1.305	2.47084	-2.47084	2.791	3.5e-09	8.7e-08	4.1e-08	6.7e-07	140	175	417	362	121	195	357	438
ENSMUSG00000029121	Crmp1	1.307	2.47426	-2.47426	7.647	1.8e-06	2.5e-05	3.9e-20	3.7e-18	4077	5107	12633	10104	3547	5686	10794	12208
ENSMUSG00000029001	Fbxo44	1.311	2.48113	-2.48113	4.928	2.2e-09	5.6e-08	4.5e-16	2.4e-14	630	759	1878	1573	548	845	1605	1901
ENSMUSG00000048142	Nat8l	1.311	2.48113	-2.48113	3.376	3.9e-12	1.7e-10	1.5e-09	3.1e-08	211	262	627	547	183	291	536	661
ENSMUSG00000035551	Igfbpl1	1.311	2.48113	-2.48113	2.74	3.7e-09	9.2e-08	1.1e-07	1.7e-06	126	177	371	382	109	197	317	462
ENSMUSG00000022018	Rgcc	1.312	2.48285	-2.48285	4.105	1.4e-16	1.1e-14	6e-12	1.8e-10	346	438	1022	928	301	487	873	1122
ENSMUSG00000052133	Sema5b	1.312	2.48285	-2.48285	2.887	5.2e-06	6.6e-05	2.8e-07	4e-06	140	196	368	467	121	218	314	563
ENSMUSG00000031970	Dbndd1	1.315	2.48802	-2.48802	3.446	4.2e-10	1.2e-08	5.3e-09	1e-07	210	285	659	575	182	317	563	695
ENSMUSG00000053192	Mllt11	1.316	2.48975	-2.48975	5.713	8.8e-08	1.7e-06	3e-20	2.9e-18	1103	1288	3288	2670	959	1434	2810	3227
ENSMUSG00000024502	Jakmip2	1.317	2.49147	-2.49147	4.139	4.2e-07	7e-06	1.3e-09	2.8e-08	322	479	1080	918	279	533	923	1110
ENSMUSG00000031906	Smpd3	1.319	2.49493	-2.49493	6.582	9.3e-06	0.00011	2.2e-19	1.9e-17	1944	2418	6114	4774	1691	2692	5224	5769
ENSMUSG00000024376	Epb4.1l4a	1.32	2.49666	-2.49666	5.138	2.7e-08	5.7e-07	5.5e-17	3.2e-15	720	881	2192	1808	626	980	1873	2185
ENSMUSG00000031772	Cntnap4	1.32	2.49666	-2.49666	3.527	1.7e-13	8.8e-12	3.8e-11	9.7e-10	262	260	682	623	228	290	583	753
ENSMUSG00000056413	Adap1	1.32	2.49666	-2.49666	1.927	4.1e-06	5.3e-05	1.5e-06	1.9e-05	76	95	234	193	66	105	200	234
ENSMUSG00000038605	Samd10	1.324	2.50359	-2.50359	3.752	3e-06	4e-05	3.2e-10	7.1e-09	285	324	857	671	248	361	733	811
ENSMUSG00000004110	Cacna1e	1.325	2.50533	-2.50533	3.578	2.7e-05	0.00028	2.4e-08	4.2e-07	224	317	758	597	194	352	648	722
ENSMUSG00000061666	Gdpd1	1.326	2.50707	-2.50707	5.372	7.2e-26	1.4e-23	5.3e-23	6.8e-21	865	1013	2434	2276	752	1127	2080	2750
ENSMUSG00000027834	Serpini1	1.326	2.50707	-2.50707	6.665	1e-06	1.5e-05	2e-15	9.4e-14	1862	2743	6293	5259	1619	3053	5377	6354
ENSMUSG00000032186	Tmod2	1.327	2.5088	-2.5088	6.622	9.7e-07	1.5e-05	5.2e-23	6.7e-21	2103	2365	6268	4952	1830	2633	5356	5984
ENSMUSG00000033948	Zswim5	1.328	2.51054	-2.51054	4.508	8.7e-20	9.9e-18	1.7e-15	8e-14	476	554	1364	1223	414	616	1166	1478
ENSMUSG00000032297	Celf6	1.329	2.51228	-2.51228	2.933	5.1e-06	6.5e-05	2.4e-07	3.5e-06	139	205	476	389	120	228	407	471
ENSMUSG00000026527	Rgs7	1.33	2.51403	-2.51403	2.148	6.5e-07	1e-05	4.4e-07	6e-06	88	111	270	230	76	123	231	278
ENSMUSG00000041653	Pnpla3	1.33	2.51403	-2.51403	1.796	4.9e-06	6.3e-05	1.1e-06	1.4e-05	70	85	183	207	61	94	156	250
ENSMUSG00000069072	Slc7a14	1.333	2.51926	-2.51926	5.416	1.1e-09	3.1e-08	6.2e-22	7.1e-20	938	991	2666	2199	816	1103	2278	2657
ENSMUSG00000054555	Adam12	1.334	2.52101	-2.52101	7.61	1.6e-12	7.1e-11	2.8e-24	4.3e-22	3938	4894	11916	10362	3426	5448	10181	12519
ENSMUSG00000016346	Kcnq2	1.335	2.52275	-2.52275	4.401	5.1e-06	6.5e-05	2.5e-11	6.6e-10	404	548	1338	1068	351	610	1144	1291
ENSMUSG00000082809	Gm14150	1.337	2.52625	-2.52625	5.155	2.8e-10	8.5e-09	1.5e-18	1.1e-16	728	878	2203	1859	633	977	1883	2247
ENSMUSG00000049939	Lrrc4	1.339	2.52976	-2.52976	2.061	8.8e-07	1.4e-05	2.3e-07	3.4e-06	89	97	252	218	77	108	216	264
ENSMUSG00000032172	Olfm2	1.34	2.53151	-2.53151	2.718	2.9e-09	7.3e-08	3.3e-08	5.6e-07	127	167	393	353	110	186	336	427
ENSMUSG00000040907	Atp1a3	1.342	2.53503	-2.53503	2.708	4.2e-07	6.9e-06	2.2e-08	3.9e-07	144	148	414	327	125	165	354	396
ENSMUSG00000025889	Snca	1.347	2.54383	-2.54383	2.331	7.9e-08	1.5e-06	1.2e-07	1.9e-06	96	128	288	282	83	142	246	341
ENSMUSG00000035852	9130017N09Rik	1.347	2.54383	-2.54383	1.65	1.3e-05	0.00015	4e-06	4.7e-05	56	83	172	181	48	92	147	219
ENSMUSG00000003410	Elavl3	1.348	2.54559	-2.54559	6.026	1.5e-09	4.1e-08	2.7e-17	1.7e-15	1209	1715	3978	3469	1051	1909	3399	4192
ENSMUSG00000027273	Snap25	1.348	2.54559	-2.54559	4.101	5e-09	1.2e-07	4.8e-11	1.2e-09	326	442	1058	901	283	492	904	1089
ENSMUSG00000050272	Dscam	1.353	2.55443	-2.55443	2.015	1.2e-06	1.8e-05	5.8e-07	7.8e-06	80	99	250	207	69	110	214	251
ENSMUSG00000041141	Pnmal1	1.354	2.5562	-2.5562	3.353	8.7e-13	4.1e-11	8.6e-10	1.8e-08	196	259	599	566	170	288	512	684
ENSMUSG00000003279	Dlgap1	1.355	2.55797	-2.55797	3.478	1.1e-06	1.6e-05	9.1e-09	1.7e-07	206	290	699	571	179	322	598	691
ENSMUSG00000021365	Nedd9	1.356	2.55974	-2.55974	7.455	7.4e-12	3e-10	1.1e-18	8.4e-17	3220	4627	10536	9557	2801	5151	9002	11546
ENSMUSG00000047216	Cdh19	1.356	2.55974	-2.55974	5.735	1.5e-08	3.4e-07	1.2e-13	4.3e-12	924	1456	3217	2879	803	1620	2749	3479
ENSMUSG00000000214	Th	1.356	2.55974	-2.55974	3.742	3e-15	2e-13	1.7e-11	4.7e-10	267	329	793	735	232	366	678	888
ENSMUSG00000022629	Kif21a	1.357	2.56152	-2.56152	7.09	2e-11	7.5e-10	2e-19	1.7e-17	2535	3557	8254	7355	2205	3959	7052	8886
ENSMUSG00000030000	Add2	1.357	2.56152	-2.56152	5.17	9.5e-08	1.8e-06	5e-15	2.2e-13	671	937	2244	1878	583	1042	1918	2269
ENSMUSG00000044628	Rnf208	1.357	2.56152	-2.56152	2.002	4.6e-06	5.9e-05	1e-05	0.00011	64	113	242	212	55	125	207	256
ENSMUSG00000024304	Cdh2	1.358	2.5633	-2.5633	8.491	6.6e-15	4.2e-13	1.7e-22	2.1e-20	6859	9224	21609	19621	5968	10269	18462	23705
ENSMUSG00000019796	Lrp11	1.358	2.5633	-2.5633	4.721	6.3e-10	1.8e-08	4.7e-15	2.1e-13	517	659	1633	1384	449	733	1396	1673
ENSMUSG00000010175	Prox1	1.358	2.5633	-2.5633	2.681	1.6e-09	4.2e-08	2.8e-09	5.5e-08	137	147	374	355	119	164	320	429
ENSMUSG00000087333	Gm13652	1.359	2.56507	-2.56507	2.369	4.8e-08	9.6e-07	4e-08	6.7e-07	106	122	314	272	92	136	269	329
ENSMUSG00000069814	E130309D14Rik	1.359	2.56507	-2.56507	1.656	1.3e-05	0.00015	2.2e-05	0.00022	49	89	175	181	42	99	149	219
ENSMUSG00000017692	Rhbdl3	1.36	2.56685	-2.56685	3.075	1.9e-08	4.1e-07	1.9e-09	3.9e-08	181	193	531	430	157	215	454	520
ENSMUSG00000031286	Glt28d2	1.361	2.56863	-2.56863	1.27	8.9e-05	0.00083	4.2e-06	4.8e-05	55	50	143	128	48	56	122	155
ENSMUSG00000038555	Reep2	1.362	2.57041	-2.57041	3.562	1.5e-09	4.1e-08	2.8e-09	5.4e-08	217	308	722	628	188	342	617	759
ENSMUSG00000029712	Actl6b	1.362	2.57041	-2.57041	2.345	6e-08	1.2e-06	8.7e-08	1.4e-06	98	126	305	272	85	140	261	329
ENSMUSG00000063506	Arhgap22	1.363	2.57219	-2.57219	3.732	1.1e-06	1.7e-05	3.7e-09	7.2e-08	241	349	834	686	209	388	713	829
ENSMUSG00000033949	Trim36	1.365	2.57576	-2.57576	3.212	2.5e-12	1.1e-10	1e-10	2.4e-09	196	215	548	510	170	239	468	617
ENSMUSG00000026163	Sphkap	1.366	2.57755	-2.57755	5.172	8.7e-06	0.0001	9.7e-14	3.6e-12	658	944	2302	1833	572	1050	1967	2216
ENSMUSG00000022949	Clic6	1.366	2.57755	-2.57755	1.203	8.3e-05	0.00078	8.9e-06	9.5e-05	52	48	113	145	45	54	96	175
ENSMUSG00000049690	Nckap5	1.367	2.57934	-2.57934	3.272	1.4e-06	2e-05	1.5e-09	3e-08	199	228	618	485	173	254	529	587
ENSMUSG00000043068	Fam89a	1.368	2.58112	-2.58112	3.627	2.7e-09	6.8e-08	7.5e-11	1.9e-09	290	257	777	636	253	286	664	769
ENSMUSG00000030683	Sez6l2	1.37	2.58471	-2.58471	4.532	2.6e-05	0.00028	1.2e-13	4.3e-12	481	545	1513	1140	418	606	1293	1378
ENSMUSG00000021728	Emb	1.371	2.5865	-2.5865	4.436	7.3e-21	9.4e-19	2.3e-17	1.5e-15	463	496	1257	1225	403	552	1074	1480
ENSMUSG00000041729	Coro2b	1.371	2.5865	-2.5865	5.366	1.5e-06	2.2e-05	3.3e-17	2.1e-15	797	1031	2635	2098	693	1147	2252	2536
ENSMUSG00000035594	Chrna5	1.371	2.5865	-2.5865	4.817	1.3e-05	0.00015	2.6e-13	9.1e-12	528	720	1815	1419	459	801	1551	1715
ENSMUSG00000048899	Rimkla	1.371	2.5865	-2.5865	2.145	1.4e-05	0.00016	3.1e-07	4.5e-06	99	95	286	216	86	106	245	262
ENSMUSG00000066842	Hmcn1	1.372	2.58829	-2.58829	7.154	9.7e-06	0.00011	1.9e-23	2.6e-21	3005	3313	9283	7080	2615	3688	7932	8555
ENSMUSG00000030302	Atp2b2	1.372	2.58829	-2.58829	3.498	7.9e-06	9.5e-05	2.1e-09	4.2e-08	220	279	727	565	191	310	622	684
ENSMUSG00000045287	Rtn4rl1	1.372	2.58829	-2.58829	1.646	1.1e-05	0.00012	1.2e-06	1.5e-05	65	72	194	160	56	80	166	194
ENSMUSG00000026344	Lypd1	1.373	2.59009	-2.59009	1.598	1.2e-05	0.00014	1e-06	1.3e-05	59	73	171	171	51	81	146	207
ENSMUSG00000031202	Rab39b	1.376	2.59548	-2.59548	4.187	4.1e-15	2.7e-13	4.1e-14	1.6e-12	372	432	1117	972	323	481	955	1175
ENSMUSG00000051022	Hs3st1	1.376	2.59548	-2.59548	3.166	1.6e-06	2.3e-05	4.6e-08	7.6e-07	159	236	564	463	138	262	482	560
ENSMUSG00000060402	Chst8	1.376	2.59548	-2.59548	1.894	1.9e-06	2.7e-05	6.5e-07	8.7e-06	69	93	224	198	60	103	192	239
ENSMUSG00000028373	Astn2	1.378	2.59908	-2.59908	4.097	3.3e-15	2.2e-13	9.6e-11	2.3e-09	303	452	989	975	263	502	845	1178
ENSMUSG00000020019	Ntn4	1.379	2.60088	-2.60088	3.344	8.3e-06	9.9e-05	2.9e-07	4.2e-06	164	283	630	533	142	314	539	644
ENSMUSG00000044288	Cnr1	1.381	2.60449	-2.60449	6.132	1.3e-05	0.00015	2.2e-16	1.2e-14	1281	1814	4517	3553	1114	2019	3860	4293
ENSMUSG00000058297	Spock2	1.383	2.6081	-2.6081	5.254	1.7e-10	5.3e-09	4.4e-17	2.7e-15	711	971	2353	2038	618	1080	2011	2463
ENSMUSG00000023236	Scg5	1.384	2.60991	-2.60991	5.82	8.8e-12	3.5e-10	7.4e-20	6.7e-18	1062	1427	3468	3036	923	1588	2963	3668
ENSMUSG00000069227	Gprin1	1.384	2.60991	-2.60991	4.958	1.4e-16	1.1e-14	6.8e-19	5.5e-17	616	752	1897	1680	536	837	1621	2030
ENSMUSG00000024109	Nrxn1	1.385	2.61172	-2.61172	4.474	1.4e-06	2e-05	4.7e-12	1.4e-10	407	571	1412	1143	353	635	1207	1382
ENSMUSG00000004031	Fam5b	1.385	2.61172	-2.61172	1.766	3.7e-06	4.9e-05	4.9e-07	6.7e-06	65	83	201	185	56	92	172	224
ENSMUSG00000001763	Tspan33	1.386	2.61353	-2.61353	1.917	8.9e-07	1.4e-05	1.7e-07	2.5e-06	86	78	226	203	75	87	193	246
ENSMUSG00000043388	Tmem130	1.387	2.61534	-2.61534	2.977	2.7e-11	9.7e-10	1.3e-09	2.6e-08	151	193	452	450	131	215	386	544
ENSMUSG00000041073	Nacad	1.391	2.6226	-2.6226	4.77	3.5e-06	4.7e-05	7.1e-13	2.3e-11	492	705	1743	1399	427	784	1490	1691
ENSMUSG00000098220	RP23-159J2.2	1.391	2.6226	-2.6226	2.727	3.5e-10	1e-08	4.9e-09	9.3e-08	156	133	410	347	136	148	351	420
ENSMUSG00000010505	Myt1	1.392	2.62442	-2.62442	6.148	1.2e-08	2.7e-07	8.1e-21	8.1e-19	1342	1771	4460	3716	1167	1971	3811	4490
ENSMUSG00000009394	Syn2	1.392	2.62442	-2.62442	3.998	9e-15	5.6e-13	3e-13	1e-11	326	374	985	852	283	416	842	1030
ENSMUSG00000015879	Fam184b	1.392	2.62442	-2.62442	5.539	1.3e-06	2e-05	1.4e-12	4.5e-11	774	1266	2899	2460	672	1409	2477	2973
ENSMUSG00000035864	Syt1	1.393	2.62624	-2.62624	6.942	1.2e-06	1.8e-05	1.2e-19	1.1e-17	2305	3095	7875	6309	2005	3445	6729	7623
ENSMUSG00000061578	Ksr2	1.393	2.62624	-2.62624	2.492	6.6e-09	1.6e-07	1.3e-08	2.3e-07	110	135	339	304	95	150	290	368
ENSMUSG00000087516	Gm2301	1.394	2.62806	-2.62806	2.017	7.3e-06	8.9e-05	9.7e-06	0.0001	62	114	247	215	53	126	211	260
ENSMUSG00000020135	Apc2	1.396	2.63171	-2.63171	6.469	3.5e-05	0.00036	2.7e-19	2.3e-17	1705	2177	5819	4406	1483	2423	4972	5324
ENSMUSG00000025425	St8sia5	1.396	2.63171	-2.63171	3.167	4e-06	5.3e-05	2.8e-08	4.8e-07	159	232	572	460	138	258	489	556
ENSMUSG00000046709	Mapk10	1.397	2.63353	-2.63353	5.256	5.6e-06	7.1e-05	1.2e-12	3.9e-11	649	1023	2426	1983	564	1138	2073	2396
ENSMUSG00000037685	Atp8a1	1.403	2.64451	-2.64451	6.564	1.3e-11	5e-10	6e-26	1.1e-23	1855	2275	5906	5027	1614	2533	5046	6074
ENSMUSG00000000753	Serpinf1	1.403	2.64451	-2.64451	6.062	1.1e-09	3.1e-08	2.3e-21	2.5e-19	1264	1653	4187	3531	1099	1840	3578	4267
ENSMUSG00000032118	Fez1	1.403	2.64451	-2.64451	5.179	2.2e-15	1.5e-13	5e-16	2.6e-14	643	937	2151	2034	559	1043	1838	2457
ENSMUSG00000039116	Gpr126	1.405	2.64818	-2.64818	5.44	6e-15	3.8e-13	7.2e-18	5e-16	785	1108	2381	2635	682	1233	2034	3183
ENSMUSG00000030268	Bcat1	1.406	2.65001	-2.65001	6.5	2.6e-11	9.5e-10	2.1e-29	5.8e-27	1881	2066	5702	4764	1637	2300	4872	5756
ENSMUSG00000025094	Slc18a2	1.406	2.65001	-2.65001	5.222	8.9e-08	1.7e-06	2.5e-15	1.2e-13	666	959	2350	1963	579	1067	2008	2372
ENSMUSG00000029055	Plch2	1.406	2.65001	-2.65001	1.46	2.4e-05	0.00026	2e-06	2.5e-05	51	67	170	142	44	74	146	172
ENSMUSG00000062444	Ap3b2	1.407	2.65185	-2.65185	5.281	9.4e-07	1.4e-05	3.9e-17	2.4e-15	729	962	2498	1995	634	1071	2135	2411
ENSMUSG00000046727	Cystm1	1.407	2.65185	-2.65185	1.988	4.2e-07	7e-06	7e-08	1.1e-06	81	90	237	216	70	100	203	261
ENSMUSG00000021194	Chga	1.408	2.65369	-2.65369	3.815	7.2e-17	5.9e-15	6.6e-13	2.2e-11	279	333	838	785	242	370	716	949
ENSMUSG00000002274	Metrn	1.409	2.65553	-2.65553	7.527	2e-05	0.00022	1.3e-18	1e-16	3417	4620	12061	9283	2973	5143	10305	11216
ENSMUSG00000027612	Mmp24	1.409	2.65553	-2.65553	3.454	2.6e-13	1.3e-11	8.6e-10	1.8e-08	196	279	662	601	170	310	566	726
ENSMUSG00000020256	Aldh1l2	1.413	2.6629	-2.6629	4.188	1.1e-09	3.1e-08	1.2e-13	4.5e-12	357	433	1151	955	310	482	984	1155
ENSMUSG00000036790	Slitrk2	1.416	2.66845	-2.66845	5.462	5.9e-18	5.6e-16	4.2e-18	2.9e-16	785	1126	2607	2499	682	1253	2227	3019
ENSMUSG00000070348	Ccnd1	1.417	2.6703	-2.6703	8.578	2.7e-10	8.3e-09	1.8e-27	3.8e-25	7499	9086	24131	20164	6525	10116	20617	24361
ENSMUSG00000043496	Tril	1.419	2.674	-2.674	6.734	7.7e-13	3.6e-11	5.6e-30	1.6e-27	2162	2451	6676	5665	1881	2729	5704	6845
ENSMUSG00000030554	Synm	1.421	2.67771	-2.67771	4.613	2.9e-07	5e-06	4e-13	1.4e-11	438	619	1557	1276	380	689	1331	1542
ENSMUSG00000031137	Fgf13	1.422	2.67957	-2.67957	4.998	2.7e-07	4.7e-06	2.4e-18	1.8e-16	644	736	2067	1634	560	819	1767	1975
ENSMUSG00000004698	Hdac9	1.423	2.68143	-2.68143	4.546	6e-18	5.6e-16	1.3e-16	7.4e-15	451	557	1431	1275	392	620	1223	1541
ENSMUSG00000022286	Grhl2	1.423	2.68143	-2.68143	1.521	7.2e-06	8.8e-05	1.6e-06	1.9e-05	54	68	146	182	47	75	124	219
ENSMUSG00000018411	Mapt	1.426	2.68701	-2.68701	5.708	1.7e-07	3e-06	2.1e-17	1.4e-15	936	1319	3329	2737	814	1468	2845	3307
ENSMUSG00000026833	Olfm1	1.427	2.68887	-2.68887	5.747	8.8e-09	2e-07	2.1e-25	3.5e-23	1142	1173	3452	2780	994	1306	2950	3359
ENSMUSG00000038156	Spon1	1.432	2.69821	-2.69821	7.354	6.1e-12	2.5e-10	1.6e-18	1.2e-16	2819	4224	9971	9044	2452	4702	8519	10927
ENSMUSG00000075316	Scn9a	1.433	2.70008	-2.70008	3.88	4.2e-10	1.2e-08	2.1e-12	6.6e-11	284	347	931	776	247	386	796	938
ENSMUSG00000006711	D130043K22Rik	1.433	2.70008	-2.70008	1.394	2.7e-05	0.00028	4.1e-06	4.8e-05	43	68	158	142	37	75	135	172
ENSMUSG00000026638	Irf6	1.435	2.70382	-2.70382	4.836	1.6e-25	3.2e-23	2.9e-17	1.8e-15	519	707	1648	1670	451	786	1408	2017
ENSMUSG00000038602	Slc35f1	1.436	2.7057	-2.7057	5.415	2.1e-30	5.7e-28	2.7e-27	5.6e-25	845	986	2541	2417	735	1097	2171	2920
ENSMUSG00000020723	Cacng4	1.436	2.7057	-2.7057	5.313	9.7e-08	1.8e-06	2.6e-17	1.6e-15	719	987	2539	2081	625	1098	2170	2515
ENSMUSG00000057897	Camk2b	1.437	2.70757	-2.70757	5.413	2.1e-08	4.5e-07	4.4e-18	3.1e-16	771	1056	2706	2246	670	1175	2312	2714
ENSMUSG00000027500	Stmn2	1.438	2.70945	-2.70945	6.819	4.2e-11	1.5e-09	1.8e-25	3.1e-23	2135	2709	7108	6029	1857	3016	6073	7285
ENSMUSG00000051062	Fbll1	1.439	2.71133	-2.71133	1.469	1.2e-05	0.00013	4.5e-07	6.2e-06	55	61	166	150	48	68	142	182
ENSMUSG00000049281	Scn3b	1.44	2.71321	-2.71321	5.896	8.7e-07	1.3e-05	5.6e-21	5.8e-19	1129	1421	3872	3054	982	1582	3309	3690
ENSMUSG00000035109	Shc4	1.44	2.71321	-2.71321	4.566	9.2e-10	2.6e-08	1.8e-15	8.7e-14	445	568	1500	1253	387	632	1282	1514
ENSMUSG00000053046	Brsk2	1.44	2.71321	-2.71321	4.845	2.3e-08	5e-07	2.5e-15	1.2e-13	518	712	1827	1515	450	792	1561	1831
ENSMUSG00000054013	Tmem179	1.44	2.71321	-2.71321	2.459	2.5e-09	6.5e-08	5.5e-09	1e-07	119	114	347	287	104	127	297	347
ENSMUSG00000027220	Syt13	1.441	2.71509	-2.71509	1.517	5e-06	6.4e-05	1.1e-06	1.4e-05	56	64	142	185	49	71	121	223
ENSMUSG00000026442	Nfasc	1.442	2.71697	-2.71697	6.308	3.6e-05	0.00037	7.1e-19	5.6e-17	1458	1934	5259	3967	1268	2153	4494	4794
ENSMUSG00000037386	Rims2	1.444	2.72074	-2.72074	3.334	6.2e-10	1.8e-08	2.9e-10	6.7e-09	184	245	634	535	160	272	542	647
ENSMUSG00000019590	Cyb561	1.445	2.72263	-2.72263	5.242	1.6e-07	3e-06	2.3e-17	1.5e-15	687	929	2432	1973	597	1034	2078	2385
ENSMUSG00000034648	Lrrn1	1.445	2.72263	-2.72263	3.929	8.9e-19	9.2e-17	6.6e-14	2.5e-12	294	356	866	903	255	396	740	1091
ENSMUSG00000033007	Asic4	1.445	2.72263	-2.72263	4.128	5.3e-06	6.7e-05	7.8e-09	1.4e-07	270	476	1106	927	234	529	945	1121
ENSMUSG00000063297	Luzp2	1.445	2.72263	-2.72263	1.671	3.2e-06	4.3e-05	7.1e-07	9.4e-06	55	79	189	176	47	88	162	213
ENSMUSG00000022619	Mapk8ip2	1.448	2.7283	-2.7283	5.611	2.2e-11	8.3e-10	1.5e-23	2.1e-21	935	1150	3087	2608	813	1280	2638	3151
ENSMUSG00000087259	2610035D17Rik	1.448	2.7283	-2.7283	2.649	1.7e-07	3e-06	6.5e-09	1.2e-07	119	147	403	322	103	163	345	390
ENSMUSG00000040759	Cmtm5	1.448	2.7283	-2.7283	1.386	1.9e-05	0.00021	1.4e-06	1.7e-05	45	64	151	148	39	71	129	179
ENSMUSG00000002341	Ncan	1.449	2.73019	-2.73019	5.348	2.3e-07	4.1e-06	2.3e-20	2.3e-18	781	955	2645	2102	679	1063	2260	2540
ENSMUSG00000032181	Scg3	1.449	2.73019	-2.73019	5.339	2.2e-09	5.7e-08	3.1e-20	3e-18	756	970	2577	2139	657	1079	2202	2585
ENSMUSG00000055717	Slain1	1.449	2.73019	-2.73019	3.551	2.6e-11	9.6e-10	2.4e-11	6.3e-10	221	277	737	624	192	308	630	755
ENSMUSG00000052305	Hbb-b1	1.449	2.73019	-2.73019	4.114	8.6e-05	0.0008	3.4e-10	7.5e-09	303	434	848	1166	263	483	724	1407
ENSMUSG00000022454	Nell2	1.452	2.73587	-2.73587	7.752	2.9e-12	1.2e-10	1.2e-19	1.1e-17	3712	5477	13246	11909	3229	6097	11317	14388
ENSMUSG00000052727	Map1b	1.453	2.73777	-2.73777	9.18	3.4e-06	4.5e-05	1.2e-23	1.7e-21	10987	13724	38146	29513	9560	15279	32591	35657
ENSMUSG00000091243	Vgll3	1.453	2.73777	-2.73777	2.736	4.5e-07	7.5e-06	5e-08	8.2e-07	113	168	344	429	98	187	293	517
ENSMUSG00000033854	Kcnk10	1.454	2.73967	-2.73967	1.198	7.3e-05	0.0007	7.3e-06	7.9e-05	39	56	149	113	34	62	128	137
ENSMUSG00000039661	Dusp26	1.455	2.74157	-2.74157	4.648	7.7e-11	2.6e-09	9.2e-16	4.7e-14	458	607	1578	1345	398	675	1349	1625
ENSMUSG00000029420	Rimbp2	1.457	2.74537	-2.74537	2.532	7.6e-06	9.2e-05	2e-08	3.5e-07	110	134	380	290	95	149	325	351
ENSMUSG00000047261	Gap43	1.459	2.74918	-2.74918	8.028	5.8e-09	1.4e-07	3.6e-24	5.3e-22	4795	6290	16686	13801	4172	7003	14256	16674
ENSMUSG00000034171	Faah	1.459	2.74918	-2.74918	2.045	1.2e-07	2.2e-06	3.8e-08	6.3e-07	78	94	255	221	68	105	218	268
ENSMUSG00000015599	Ttbk1	1.461	2.75299	-2.75299	3.758	4.7e-09	1.1e-07	7.6e-12	2.2e-10	252	319	864	711	219	355	739	860
ENSMUSG00000014602	Kif1a	1.463	2.75681	-2.75681	6.611	2e-06	2.8e-05	2.3e-19	2e-17	1732	2410	6374	5046	1506	2682	5446	6097
ENSMUSG00000060240	Cend1	1.463	2.75681	-2.75681	2.887	2.8e-08	5.9e-07	2.8e-09	5.5e-08	134	177	472	387	116	197	404	468
ENSMUSG00000049551	Fzd9	1.463	2.75681	-2.75681	1.54	7.1e-06	8.6e-05	1.3e-06	1.7e-05	49	72	180	154	42	80	154	187
ENSMUSG00000029223	Uchl1	1.465	2.76063	-2.76063	6.993	3.4e-12	1.5e-10	1.8e-27	3.8e-25	2399	2992	8042	6851	2087	3331	6871	8277
ENSMUSG00000024501	Dpysl3	1.465	2.76063	-2.76063	10.281	1.4e-11	5.3e-10	1.2e-25	2.1e-23	22688	30038	78337	67191	19742	33443	66928	81176
ENSMUSG00000028528	Dnajc6	1.465	2.76063	-2.76063	4.056	2e-08	4.3e-07	3.5e-11	9.1e-10	284	418	1053	887	246	465	900	1072
ENSMUSG00000061603	Akap6	1.466	2.76255	-2.76255	5.621	5.6e-12	2.3e-10	1.8e-24	2.8e-22	936	1144	3114	2637	814	1273	2661	3187
ENSMUSG00000036306	Lzts1	1.466	2.76255	-2.76255	3.649	1.1e-16	8.8e-15	2.1e-12	6.5e-11	237	291	777	685	206	324	664	828
ENSMUSG00000042529	Kcnj12	1.47	2.77022	-2.77022	4.002	1.2e-06	1.7e-05	2.3e-12	7.2e-11	299	375	1049	820	260	417	897	992
ENSMUSG00000041923	Nol4	1.47	2.77022	-2.77022	3.274	2.1e-14	1.2e-12	3.3e-12	1e-10	203	203	599	528	177	226	512	638
ENSMUSG00000086096	Gm12688	1.47	2.77022	-2.77022	4.552	7.8e-09	1.8e-07	4.1e-10	9.1e-09	353	636	1414	1328	306	707	1208	1605
ENSMUSG00000032744	Heyl	1.471	2.77214	-2.77214	5.014	7.9e-12	3.2e-10	1.6e-17	1e-15	575	786	2024	1753	500	874	1730	2119
ENSMUSG00000031647	Mfap3l	1.474	2.77791	-2.77791	4.121	1.4e-06	2.1e-05	1e-11	2.9e-10	303	428	1132	901	263	476	968	1089
ENSMUSG00000047935	Gm5607	1.474	2.77791	-2.77791	2.77	3.7e-06	4.9e-05	1.8e-08	3.2e-07	118	168	444	349	102	186	380	423
ENSMUSG00000026109	Tmeff2	1.477	2.78369	-2.78369	5.002	7.8e-06	9.4e-05	3.3e-13	1.1e-11	530	816	2094	1657	460	908	1790	2003
ENSMUSG00000027525	Phactr3	1.477	2.78369	-2.78369	3.631	1.1e-06	1.7e-05	1.4e-10	3.2e-09	221	298	808	638	192	331	691	772
ENSMUSG00000034591	Slc41a2	1.477	2.78369	-2.78369	1.682	1.8e-06	2.5e-05	1.8e-07	2.7e-06	59	74	199	172	51	82	170	208
ENSMUSG00000064115	Cadm2	1.48	2.78949	-2.78949	1.225	3.2e-05	0.00033	7.2e-07	9.6e-06	43	53	137	132	37	59	117	159
ENSMUSG00000072235	Tuba1a	1.484	2.79723	-2.79723	10.181	1.5e-51	1.2e-48	1.8e-39	8.7e-37	22322	26398	67246	69029	19424	29390	57452	83396
ENSMUSG00000022122	Ednrb	1.484	2.79723	-2.79723	9.908	3.7e-17	3.1e-15	7.1e-23	8.9e-21	16521	23770	58438	54285	14375	26464	49927	65583
ENSMUSG00000022415	Syngr1	1.485	2.79917	-2.79917	3.402	1.4e-07	2.5e-06	1.3e-08	2.3e-07	165	276	666	570	143	306	569	689
ENSMUSG00000027009	Itga4	1.487	2.80305	-2.80305	7.166	9.6e-14	5.1e-12	6.3e-23	8e-21	2503	3510	8926	7933	2177	3907	7626	9584
ENSMUSG00000032502	Stac	1.488	2.805	-2.805	2.569	3.8e-10	1.1e-08	1.8e-09	3.6e-08	113	133	379	312	98	148	324	378
ENSMUSG00000033066	Gas7	1.495	2.81864	-2.81864	6.463	2.1e-16	1.6e-14	4.1e-25	6.7e-23	1565	2113	5472	4902	1361	2352	4675	5923
ENSMUSG00000023945	Slc5a7	1.497	2.82255	-2.82255	3.918	5.4e-15	3.5e-13	7.3e-12	2.1e-10	256	372	928	846	222	413	793	1022
ENSMUSG00000028519	Dab1	1.499	2.82647	-2.82647	4.332	1.1e-11	4.4e-10	5.4e-16	2.8e-14	376	459	1285	1080	327	511	1098	1306
ENSMUSG00000045083	Lingo2	1.499	2.82647	-2.82647	1.229	3.5e-05	0.00037	3.4e-06	4e-05	38	57	150	120	33	63	129	145
ENSMUSG00000041912	Tdrkh	1.5	2.82843	-2.82843	4.024	1.3e-13	6.9e-12	2e-14	8.3e-13	305	369	1030	880	265	411	880	1064
ENSMUSG00000021301	Hecw1	1.502	2.83235	-2.83235	4.464	2.1e-05	0.00023	6.8e-13	2.3e-11	380	535	1474	1120	330	595	1260	1354
ENSMUSG00000041607	Mbp	1.505	2.83825	-2.83825	4.96	1.2e-15	8.6e-14	3.9e-18	2.8e-16	541	748	1931	1731	470	832	1650	2092
ENSMUSG00000040035	Disp2	1.508	2.84415	-2.84415	4.432	1.3e-05	0.00014	1.2e-13	4.4e-12	386	506	1445	1094	335	563	1235	1323
ENSMUSG00000007021	Syngr3	1.508	2.84415	-2.84415	3.326	9.1e-07	1.4e-05	2.4e-10	5.5e-09	176	237	658	518	153	263	563	627
ENSMUSG00000026443	Lrrn2	1.508	2.84415	-2.84415	2.457	9e-06	0.00011	8.8e-08	1.4e-06	89	136	360	282	77	151	308	341
ENSMUSG00000030739	Myh14	1.509	2.84613	-2.84613	4.265	7.3e-23	1.1e-20	7.7e-16	4e-14	342	451	1138	1124	297	502	972	1358
ENSMUSG00000025964	Adam23	1.511	2.85008	-2.85008	5.795	1.6e-28	3.9e-26	1.6e-24	2.5e-22	979	1315	3168	3376	851	1464	2706	4078
ENSMUSG00000034336	Ina	1.512	2.85205	-2.85205	5.967	1.2e-05	0.00014	3.9e-19	3.2e-17	1094	1489	4186	3187	951	1657	3577	3851
ENSMUSG00000068615	Gjd2	1.513	2.85403	-2.85403	4.153	1.3e-06	1.9e-05	2.3e-14	9.6e-13	342	391	1184	910	297	435	1012	1100
ENSMUSG00000027581	Stmn3	1.516	2.85997	-2.85997	5.444	2.5e-07	4.3e-06	1.1e-17	7.2e-16	735	1058	2840	2295	639	1177	2427	2773
ENSMUSG00000017943	Gdap1l1	1.517	2.86195	-2.86195	4.537	8.7e-14	4.7e-12	3.9e-19	3.3e-17	446	509	1481	1255	388	566	1266	1517
ENSMUSG00000018604	Tbx3	1.518	2.86394	-2.86394	7.098	7.5e-05	0.00071	2.5e-19	2.1e-17	2393	3255	9321	6857	2082	3623	7964	8285
ENSMUSG00000026764	Kif5c	1.519	2.86592	-2.86592	7.595	4.3e-14	2.4e-12	2.8e-29	7.4e-27	3516	4446	12259	10573	3059	4950	10474	12774
ENSMUSG00000051375	Pcdh1	1.521	2.8699	-2.8699	7.575	6.5e-07	1e-05	3.3e-25	5.5e-23	3482	4363	12645	9872	3029	4857	10804	11928
ENSMUSG00000032503	Arpp21	1.521	2.8699	-2.8699	2.378	1.4e-08	3.2e-07	4.6e-09	8.7e-08	95	117	337	272	82	130	288	329
ENSMUSG00000031785	Gpr56	1.525	2.87787	-2.87787	2.771	8e-12	3.2e-10	4.5e-10	9.7e-09	118	160	418	384	102	178	357	464
ENSMUSG00000056553	Ptprn2	1.527	2.88186	-2.88186	3.618	1.6e-05	0.00018	1.5e-10	3.6e-09	211	291	823	623	183	323	704	754
ENSMUSG00000027950	Chrnb2	1.529	2.88586	-2.88586	5.085	3.2e-06	4.3e-05	1.5e-17	9.9e-16	595	794	2265	1747	517	883	1936	2112
ENSMUSG00000031144	Syp	1.529	2.88586	-2.88586	4.219	8e-23	1.2e-20	2e-16	1.1e-14	337	423	1154	1045	293	471	986	1263
ENSMUSG00000048070	Pirt	1.534	2.89588	-2.89588	5.394	1.1e-12	5.1e-11	2.8e-20	2.8e-18	712	1004	2658	2319	619	1117	2271	2802
ENSMUSG00000030519	Apba2	1.534	2.89588	-2.89588	5.154	5.8e-08	1.1e-06	9.5e-19	7.4e-17	617	836	2331	1882	536	930	1992	2274
ENSMUSG00000054423	Cadps	1.534	2.89588	-2.89588	6.678	4.9e-07	8e-06	9.8e-17	5.7e-15	1624	2560	6671	5447	1412	2849	5700	6582
ENSMUSG00000041798	Gck	1.537	2.9019	-2.9019	0.983	8.7e-05	0.00081	3.1e-06	3.6e-05	38	40	133	95	33	45	114	116
ENSMUSG00000047344	Lancl3	1.539	2.90593	-2.90593	2.51	6.2e-08	1.2e-06	7.9e-08	1.3e-06	86	144	361	308	74	160	309	373
ENSMUSG00000032076	Cadm1	1.541	2.90996	-2.90996	8.737	6e-09	1.4e-07	1.6e-26	3.1e-24	7543	9829	27858	22720	6563	10943	23801	27449
ENSMUSG00000030428	Ttyh1	1.542	2.91198	-2.91198	4.71	4.2e-09	1e-07	1.6e-10	3.8e-09	369	695	1484	1614	320	772	1268	1950
ENSMUSG00000038453	Srcin1	1.542	2.91198	-2.91198	2.132	7.7e-07	1.2e-05	9.1e-07	1.2e-05	62	115	277	237	53	127	237	287
ENSMUSG00000019894	Slc6a15	1.545	2.91804	-2.91804	4.677	4.8e-08	9.7e-07	1.1e-13	4.2e-12	407	630	1654	1376	353	701	1414	1663
ENSMUSG00000018166	Erbb3	1.546	2.92006	-2.92006	8.295	1.9e-12	8.3e-11	2.6e-21	2.8e-19	5117	7640	19774	17490	4452	8505	16894	21131
ENSMUSG00000020701	Tmem132e	1.547	2.92209	-2.92209	6.003	2.8e-05	0.0003	9.7e-18	6.6e-16	1067	1535	4343	3265	928	1708	3711	3946
ENSMUSG00000039601	Rcan2	1.547	2.92209	-2.92209	3.951	5.2e-10	1.5e-08	7.6e-11	1.9e-09	240	386	976	855	208	429	834	1034
ENSMUSG00000024084	Qpct	1.547	2.92209	-2.92209	2.534	5.2e-10	1.5e-08	4.9e-09	9.3e-08	97	136	308	374	84	151	263	451
ENSMUSG00000026587	Astn1	1.548	2.92411	-2.92411	5.64	3.7e-06	4.8e-05	1.4e-18	1.1e-16	840	1181	3335	2581	730	1314	2850	3119
ENSMUSG00000006782	Cnp	1.549	2.92614	-2.92614	6.504	2.6e-16	2e-14	5.2e-22	6e-20	1487	2192	5619	5152	1293	2440	4801	6225
ENSMUSG00000022790	Igsf11	1.552	2.93223	-2.93223	5.139	2.5e-24	4.5e-22	1.3e-19	1.1e-17	585	840	2128	2054	508	934	1818	2482
ENSMUSG00000034958	Atcay	1.552	2.93223	-2.93223	4.752	4e-11	1.4e-09	2.4e-18	1.8e-16	468	620	1735	1461	407	690	1483	1766
ENSMUSG00000023484	Prph	1.554	2.9363	-2.9363	6.458	1.7e-05	0.00018	5.1e-17	3.1e-15	1409	2146	5914	4529	1225	2388	5053	5473
ENSMUSG00000027797	Dclk1	1.556	2.94037	-2.94037	6.754	7.4e-15	4.6e-13	7.5e-29	1.8e-26	1900	2460	6869	5960	1653	2738	5869	7201
ENSMUSG00000034098	Fstl5	1.557	2.94241	-2.94241	5.644	1e-10	3.4e-09	1.2e-22	1.5e-20	857	1160	3228	2714	745	1291	2758	3279
ENSMUSG00000039395	Mreg	1.558	2.94445	-2.94445	3.114	1.4e-14	8.5e-13	4.3e-10	9.4e-09	138	210	505	520	119	233	431	628
ENSMUSG00000042078	Svop	1.561	2.95058	-2.95058	3.705	3.4e-10	1e-08	8.7e-14	3.3e-12	243	280	851	695	211	312	728	840
ENSMUSG00000071658	Gng3	1.562	2.95263	-2.95263	3.498	4e-11	1.4e-09	3.5e-13	1.2e-11	213	240	734	604	185	267	628	731
ENSMUSG00000043463	Rab9b	1.563	2.95468	-2.95468	1.968	5.3e-06	6.7e-05	2.6e-08	4.5e-07	73	83	263	197	63	92	225	239
ENSMUSG00000049122	Frmd3	1.563	2.95468	-2.95468	1.035	3.7e-05	0.00037	3e-07	4.2e-06	38	42	121	117	33	47	103	142
ENSMUSG00000028546	Elavl4	1.566	2.96083	-2.96083	7.418	2.2e-10	6.8e-09	7.3e-24	1.1e-21	2865	4013	11057	9311	2492	4467	9447	11249
ENSMUSG00000030701	Plekhb1	1.566	2.96083	-2.96083	4.302	7.2e-11	2.5e-09	1.8e-12	5.7e-11	304	487	1245	1100	264	541	1064	1329
ENSMUSG00000033061	Resp18	1.566	2.96083	-2.96083	3.218	8.9e-10	2.5e-08	6.3e-12	1.8e-10	170	201	608	494	148	224	520	598
ENSMUSG00000048385	Scrt1	1.566	2.96083	-2.96083	2.051	1.6e-08	3.6e-07	2.8e-08	4.7e-07	66	98	257	231	57	109	220	279
ENSMUSG00000039347	Atp6v0e2	1.567	2.96288	-2.96288	4.63	1.3e-10	4.2e-09	1.9e-17	1.2e-15	426	566	1604	1340	370	630	1371	1620
ENSMUSG00000041696	Rasl12	1.567	2.96288	-2.96288	1.473	2e-06	2.8e-05	1.3e-07	2e-06	45	64	163	162	39	71	139	196
ENSMUSG00000005089	Slc1a2	1.568	2.96493	-2.96493	3.439	2.3e-06	3.2e-05	3.1e-12	9.5e-11	210	223	733	553	183	248	627	669
ENSMUSG00000031952	Chst5	1.571	2.97111	-2.97111	2.704	3.6e-12	1.5e-10	4.5e-11	1.1e-09	114	145	393	378	99	161	336	457
ENSMUSG00000060568	Fam78b	1.572	2.97317	-2.97317	4.732	9e-06	0.00011	6.2e-16	3.2e-14	452	610	1802	1362	393	679	1540	1646
ENSMUSG00000033006	Sox10	1.572	2.97317	-2.97317	6.765	6.8e-05	0.00065	8.4e-14	3.2e-12	1607	2750	7367	5593	1397	3061	6295	6758
ENSMUSG00000046844	Vat1l	1.575	2.97935	-2.97935	6.222	1.8e-15	1.2e-13	1.2e-25	2.1e-23	1255	1730	4725	4173	1091	1925	4037	5042
ENSMUSG00000025777	Gdap1	1.575	2.97935	-2.97935	3.98	6.2e-10	1.8e-08	4.7e-11	1.2e-09	239	391	1002	875	207	434	856	1058
ENSMUSG00000024593	Megf10	1.58	2.9897	-2.9897	5.357	1.3e-16	1.1e-14	2.1e-16	1.1e-14	621	1013	2422	2466	539	1127	2069	2979
ENSMUSG00000007440	Pcdhac1	1.581	2.99177	-2.99177	4.248	7e-06	8.5e-05	6.1e-14	2.4e-12	325	431	1289	974	282	479	1102	1178
ENSMUSG00000043639	Rbm20	1.581	2.99177	-2.99177	2.939	1e-13	5.5e-12	3.4e-11	8.8e-10	128	176	466	444	111	195	398	537
ENSMUSG00000021696	Elovl7	1.582	2.99385	-2.99385	3.422	3.9e-16	2.9e-14	1.6e-13	5.6e-12	196	229	685	589	170	255	586	712
ENSMUSG00000032303	Chrna3	1.584	2.998	-2.998	6.517	2.7e-06	3.6e-05	7.5e-22	8.5e-20	1535	2112	6182	4759	1335	2351	5282	5750
ENSMUSG00000048782	Insc	1.584	2.998	-2.998	5.262	1.5e-07	2.7e-06	8.1e-17	4.7e-15	607	920	2530	2051	527	1023	2162	2479
ENSMUSG00000072875	Gpr27	1.584	2.998	-2.998	2.484	5.4e-11	1.9e-09	1.3e-10	3.2e-09	109	111	361	301	95	124	309	364
ENSMUSG00000021087	Rtn1	1.585	3.00008	-3.00008	5.949	1.6e-07	2.9e-06	1.6e-22	2e-20	1047	1411	4117	3262	910	1570	3518	3942
ENSMUSG00000007946	Phox2a	1.587	3.00424	-3.00424	4.714	7.6e-11	2.6e-09	7e-19	5.5e-17	452	589	1709	1423	393	655	1461	1720
ENSMUSG00000039954	Stk32a	1.591	3.01258	-3.01258	4.444	1.3e-06	1.9e-05	6.3e-17	3.7e-15	399	462	1475	1122	347	514	1261	1357
ENSMUSG00000031465	Angpt2	1.591	3.01258	-3.01258	2.579	1.6e-11	6.1e-10	1.1e-10	2.6e-09	107	128	386	323	93	142	330	391
ENSMUSG00000042751	Nmnat2	1.595	3.02095	-3.02095	4.113	4.1e-08	8.2e-07	1.4e-12	4.4e-11	272	411	1136	931	236	457	971	1125
ENSMUSG00000023328	Ache	1.595	3.02095	-3.02095	3.952	1.9e-07	3.4e-06	3.4e-11	8.8e-10	237	374	1018	830	205	416	870	1003
ENSMUSG00000027419	Pcsk2	1.598	3.02723	-3.02723	2.062	5.3e-09	1.3e-07	3.9e-09	7.6e-08	68	95	247	247	59	105	211	299
ENSMUSG00000051000	Fam160a1	1.601	3.03354	-3.03354	3.151	2.3e-15	1.5e-13	3.1e-10	7e-09	135	213	539	520	117	237	461	628
ENSMUSG00000024647	Cbln2	1.603	3.03774	-3.03774	1.06	2.3e-05	0.00024	2.4e-07	3.5e-06	36	44	127	117	31	49	109	141
ENSMUSG00000015222	Map2	1.606	3.04407	-3.04407	6.968	8.7e-12	3.4e-10	8.7e-27	1.7e-24	2090	2838	8132	6879	1818	3159	6948	8312
ENSMUSG00000054863	Fam19a5	1.612	3.05675	-3.05675	4.485	8.8e-11	2.9e-09	6e-17	3.5e-15	373	503	1463	1220	324	560	1250	1475
ENSMUSG00000068923	Syt11	1.613	3.05887	-3.05887	7.354	1e-09	2.8e-08	8.9e-29	2.2e-26	2801	3617	10818	8828	2437	4026	9243	10666
ENSMUSG00000023064	Sncg	1.613	3.05887	-3.05887	4.034	9.7e-11	3.2e-09	1.4e-14	5.8e-13	274	366	1070	891	238	407	915	1077
ENSMUSG00000050558	Prokr2	1.613	3.05887	-3.05887	1.221	5.4e-06	6.9e-05	5.6e-07	7.5e-06	36	53	122	152	31	59	104	183
ENSMUSG00000001270	Ckb	1.614	3.06099	-3.06099	8.245	1.3e-08	2.9e-07	3.3e-31	9.9e-29	5373	6526	20284	16138	4675	7265	17330	19498
ENSMUSG00000043753	Dmrta1	1.615	3.06312	-3.06312	1.367	1.8e-06	2.5e-05	2.3e-08	3.9e-07	51	48	152	151	44	54	130	183
ENSMUSG00000025938	Slco5a1	1.616	3.06524	-3.06524	4.876	5.1e-06	6.5e-05	9.5e-18	6.5e-16	496	652	2008	1514	431	725	1716	1830
ENSMUSG00000066687	Zbtb16	1.617	3.06737	-3.06737	3.18	3e-05	0.00031	3.6e-10	7.9e-09	147	206	623	460	127	229	533	557
ENSMUSG00000041911	Dlx1	1.618	3.06949	-3.06949	5.89	1e-10	3.4e-09	6.9e-25	1.1e-22	987	1331	3887	3236	858	1481	3321	3910
ENSMUSG00000039385	Cdh6	1.621	3.07588	-3.07588	6.606	5.6e-09	1.3e-07	1.3e-23	1.9e-21	1576	2227	6439	5265	1371	2479	5502	6362
ENSMUSG00000041608	Entpd3	1.621	3.07588	-3.07588	2.886	1.2e-06	1.8e-05	6.7e-11	1.7e-09	130	157	501	382	113	174	429	462
ENSMUSG00000068748	Ptprz1	1.622	3.07801	-3.07801	5.23	1.5e-15	1e-13	7.9e-16	4.1e-14	546	917	2292	2216	474	1020	1958	2677
ENSMUSG00000044026	Slc35g1	1.624	3.08228	-3.08228	4.642	4.5e-10	1.3e-08	7.3e-20	6.6e-18	435	537	1653	1346	378	597	1413	1627
ENSMUSG00000033768	Nrxn2	1.625	3.08442	-3.08442	3.739	3.4e-09	8.3e-08	3e-11	7.9e-10	201	318	869	732	174	353	743	885
ENSMUSG00000039716	Dock3	1.625	3.08442	-3.08442	2.611	5.7e-06	7.1e-05	2e-09	3.9e-08	98	138	415	315	85	153	355	381
ENSMUSG00000048978	Nrsn1	1.626	3.08656	-3.08656	2.19	6.8e-07	1.1e-05	3.1e-09	6e-08	78	97	307	236	68	108	263	286
ENSMUSG00000036560	Lgi4	1.627	3.0887	-3.0887	5.639	2.6e-11	9.7e-10	6.9e-17	4e-15	731	1207	3177	2814	635	1343	2715	3400
ENSMUSG00000029570	Lfng	1.627	3.0887	-3.0887	3.888	2.8e-06	3.9e-05	1.7e-11	4.6e-10	227	347	1000	776	197	386	855	939
ENSMUSG00000039546	Ajap1	1.63	3.09513	-3.09513	4.617	8.3e-05	0.00078	2.7e-14	1.1e-12	392	560	1711	1237	340	623	1463	1496
ENSMUSG00000043456	Zfp536	1.631	3.09728	-3.09728	6.528	1.9e-05	0.00021	4.1e-21	4.2e-19	1498	2087	6379	4734	1303	2323	5451	5720
ENSMUSG00000033740	St18	1.631	3.09728	-3.09728	4.741	6.2e-15	3.9e-13	8.3e-20	7.4e-18	440	597	1720	1494	382	664	1470	1806
ENSMUSG00000028222	Calb1	1.631	3.09728	-3.09728	0.954	3.6e-05	0.00037	3.5e-07	4.9e-06	33	40	126	101	29	44	108	123
ENSMUSG00000029778	Adcyap1r1	1.632	3.09942	-3.09942	6.067	3.1e-08	6.4e-07	4e-28	9e-26	1167	1434	4510	3560	1015	1596	3854	4302
ENSMUSG00000000120	Ngfr	1.633	3.10157	-3.10157	7.196	1.2e-09	3.4e-08	1.3e-26	2.6e-24	2411	3281	9710	7956	2097	3652	8296	9613
ENSMUSG00000055022	Cntn1	1.636	3.10803	-3.10803	4.31	1.5e-13	7.9e-12	9.2e-20	8.3e-18	367	400	1301	1085	319	445	1112	1311
ENSMUSG00000029861	Fam131b	1.636	3.10803	-3.10803	3.62	2e-08	4.4e-07	1e-13	3.8e-12	215	259	824	652	187	288	705	788
ENSMUSG00000025586	Cpeb1	1.637	3.11018	-3.11018	0.857	5.7e-05	0.00056	3.8e-07	5.3e-06	30	38	113	99	26	42	97	120
ENSMUSG00000034295	Fhod3	1.641	3.11882	-3.11882	5.188	1.6e-09	4.3e-08	2.6e-19	2.2e-17	572	835	2404	1990	497	929	2054	2405
ENSMUSG00000043670	Diras1	1.648	3.13399	-3.13399	1.649	1.1e-06	1.7e-05	3.9e-08	6.5e-07	52	67	211	162	45	74	181	196
ENSMUSG00000043629	1700019D03Rik	1.649	3.13616	-3.13616	3.535	2e-06	2.8e-05	3.9e-12	1.2e-10	190	254	792	603	165	282	677	729
ENSMUSG00000074637	Sox2	1.658	3.15579	-3.15579	5.552	2.7e-07	4.6e-06	3.2e-18	2.3e-16	707	1088	3157	2515	614	1211	2698	3039
ENSMUSG00000037705	Tecta	1.658	3.15579	-3.15579	2.609	2.8e-11	1e-09	1.4e-09	3e-08	89	142	392	341	77	158	335	412
ENSMUSG00000035131	Fam5c	1.659	3.15798	-3.15798	1.613	2.3e-07	4e-06	6e-08	9.7e-07	46	69	201	163	40	76	172	198
ENSMUSG00000039239	Tgfb2	1.66	3.16017	-3.16017	6.983	5e-17	4.1e-15	7.1e-33	2.6e-30	2111	2729	8186	7116	1836	3038	6994	8598
ENSMUSG00000051515	Fam181b	1.66	3.16017	-3.16017	4.938	3.7e-06	4.9e-05	3e-18	2.1e-16	497	673	2111	1593	432	749	1804	1926
ENSMUSG00000045991	Onecut2	1.66	3.16017	-3.16017	5.143	5.5e-05	0.00054	5.3e-17	3.2e-15	556	794	2476	1795	483	883	2116	2170
ENSMUSG00000056812	St8sia3	1.66	3.16017	-3.16017	3.486	1.5e-06	2.2e-05	2.2e-13	7.9e-12	209	217	772	578	182	242	660	699
ENSMUSG00000031285	Dcx	1.663	3.16674	-3.16674	5.848	1.7e-07	3.1e-06	3e-27	6.2e-25	991	1208	3931	3040	862	1344	3359	3674
ENSMUSG00000079259	Trim71	1.665	3.17114	-3.17114	5.458	2.6e-05	0.00028	2.3e-24	3.5e-22	807	870	3097	2223	702	968	2647	2687
ENSMUSG00000054728	Phactr1	1.666	3.17334	-3.17334	6.326	4.6e-11	1.6e-09	1.3e-24	2e-22	1256	1802	5278	4435	1092	2005	4510	5359
ENSMUSG00000008590	Htr3b	1.667	3.17554	-3.17554	2.816	9.5e-05	0.00088	5.5e-10	1.2e-08	114	152	495	352	99	169	424	426
ENSMUSG00000025932	Eya1	1.668	3.17774	-3.17774	5.764	1.4e-09	3.9e-08	4.7e-30	1.3e-27	950	1119	3655	2925	826	1246	3123	3535
ENSMUSG00000054409	Tmem74	1.67	3.18215	-3.18215	2.701	7.8e-12	3.1e-10	1.7e-10	4.1e-09	100	146	422	360	86	162	361	436
ENSMUSG00000002190	Clgn	1.671	3.18435	-3.18435	2.118	4.1e-10	1.2e-08	9.3e-11	2.3e-09	75	88	253	267	65	98	216	323
ENSMUSG00000029168	Dpysl5	1.672	3.18656	-3.18656	5.65	3.2e-06	4.2e-05	2.1e-23	2.8e-21	834	1074	3474	2609	725	1195	2969	3153
ENSMUSG00000033676	Gabrb3	1.672	3.18656	-3.18656	4.702	1.1e-13	6e-12	2.5e-22	3e-20	442	546	1711	1440	384	607	1462	1740
ENSMUSG00000073940	Hbb-b2	1.676	3.19541	-3.19541	1.588	1.1e-07	2e-06	7.7e-08	1.2e-06	45	67	157	202	39	74	134	243
ENSMUSG00000034842	Art3	1.678	3.19984	-3.19984	1.474	5.4e-07	8.9e-06	6e-08	9.7e-07	42	61	181	150	36	68	155	182
ENSMUSG00000044770	Scml4	1.69	3.22657	-3.22657	1.623	7.3e-08	1.4e-06	1.5e-09	3.1e-08	57	57	194	174	50	63	166	211
ENSMUSG00000074274	D930028M14Rik	1.691	3.2288	-3.2288	3.534	3.4e-13	1.7e-11	1.8e-13	6.5e-12	182	252	758	646	158	280	648	781
ENSMUSG00000055415	Atp10b	1.693	3.23328	-3.23328	3.811	3.4e-13	1.7e-11	7.5e-12	2.2e-10	198	329	897	806	171	365	767	974
ENSMUSG00000062961	Ccdc177	1.693	3.23328	-3.23328	2.028	1.9e-07	3.4e-06	3e-09	5.9e-08	65	86	276	215	56	96	236	260
ENSMUSG00000019852	D10Bwg1379e	1.694	3.23553	-3.23553	5.035	6.7e-05	0.00065	7.8e-16	4e-14	489	741	2313	1672	425	824	1977	2021
ENSMUSG00000062591	Tubb4a	1.694	3.23553	-3.23553	4.227	3.6e-05	0.00037	1.9e-13	6.9e-12	285	417	1315	959	247	464	1124	1160
ENSMUSG00000050100	Hmx2	1.698	3.24451	-3.24451	2.605	1.6e-10	4.9e-09	4.2e-10	9.3e-09	89	137	399	336	77	152	341	407
ENSMUSG00000032549	Rab6b	1.699	3.24676	-3.24676	4.994	2.1e-06	2.9e-05	1.9e-21	2.1e-19	536	657	2217	1660	466	731	1895	2007
ENSMUSG00000020681	Ace	1.701	3.25126	-3.25126	1.462	5.3e-07	8.6e-06	3.7e-08	6.2e-07	53	48	140	189	46	54	119	228
ENSMUSG00000029088	Kcnip4	1.703	3.25577	-3.25577	2.173	1.8e-10	5.6e-09	3.9e-10	8.7e-09	68	98	281	263	59	109	240	318
ENSMUSG00000042873	Lhfpl4	1.706	3.26255	-3.26255	3.499	9.1e-10	2.5e-08	4.2e-13	1.4e-11	177	244	757	617	153	271	647	746
ENSMUSG00000039838	Slc45a1	1.711	3.27388	-3.27388	2.419	8.9e-10	2.5e-08	3.3e-10	7.4e-09	81	116	355	292	70	129	304	353
ENSMUSG00000052229	Gpr17	1.715	3.28297	-3.28297	6.607	2.5e-18	2.4e-16	2.7e-20	2.6e-18	1368	2255	6113	5786	1189	2510	5223	6990
ENSMUSG00000055471	Alk	1.716	3.28524	-3.28524	4.535	5.7e-06	7.2e-05	2e-14	8.1e-13	337	523	1609	1218	292	581	1375	1472
ENSMUSG00000012520	Phox2b	1.725	3.3058	-3.3058	8.046	1.3e-06	1.9e-05	5.2e-24	7.6e-22	4035	5739	18329	13984	3510	6389	15660	16896
ENSMUSG00000043531	Sorcs1	1.728	3.31268	-3.31268	6.387	9.5e-07	1.4e-05	6.9e-23	8.7e-21	1264	1825	5796	4445	1099	2031	4953	5371
ENSMUSG00000044067	Gpr22	1.728	3.31268	-3.31268	4.797	2.1e-23	3.3e-21	1.8e-20	1.8e-18	415	610	1765	1633	360	678	1508	1973
ENSMUSG00000021684	Pde8b	1.73	3.31728	-3.31728	1.774	5.8e-09	1.4e-07	5.7e-10	1.2e-08	57	68	191	221	49	75	163	267
ENSMUSG00000057716	Tmem178b	1.732	3.32188	-3.32188	3.567	1.2e-07	2.3e-06	2.3e-13	8.1e-12	185	250	813	632	160	278	695	765
ENSMUSG00000062760	1810041L15Rik	1.737	3.33341	-3.33341	3.139	7.9e-15	4.9e-13	1e-13	3.8e-12	142	180	581	493	123	200	497	596
ENSMUSG00000064036	Mro	1.737	3.33341	-3.33341	0.772	2.9e-05	0.00031	3e-07	4.3e-06	24	36	93	110	21	40	79	133
ENSMUSG00000016349	Eef1a2	1.741	3.34267	-3.34267	2.279	4.9e-11	1.7e-09	4.7e-11	1.2e-09	80	96	325	264	69	107	278	320
ENSMUSG00000020598	Nrcam	1.742	3.34499	-3.34499	6.304	9.7e-15	6e-13	3.1e-33	1.2e-30	1255	1639	5237	4447	1091	1824	4475	5373
ENSMUSG00000025885	Myo5b	1.742	3.34499	-3.34499	1.883	1.4e-09	3.9e-08	1.8e-09	3.6e-08	56	78	202	245	48	86	172	295
ENSMUSG00000035681	Kcnc2	1.749	3.36126	-3.36126	2.801	5e-06	6.4e-05	1.4e-11	3.8e-10	113	139	490	360	98	155	419	436
ENSMUSG00000031910	Has3	1.753	3.37059	-3.37059	2.393	1.7e-12	7.7e-11	1.4e-12	4.5e-11	93	96	338	301	81	107	289	364
ENSMUSG00000056947	Mab21l1	1.756	3.3776	-3.3776	6.44	6.4e-09	1.5e-07	3.6e-30	1e-27	1366	1790	5951	4716	1188	1992	5085	5698
ENSMUSG00000022935	Grik1	1.76	3.38698	-3.38698	1.625	2.6e-08	5.6e-07	4.5e-09	8.6e-08	43	67	184	190	37	74	157	229
ENSMUSG00000085015	Gm14424	1.761	3.38933	-3.38933	1.155	1.6e-06	2.3e-05	7.8e-09	1.4e-07	40	39	140	127	35	43	120	154
ENSMUSG00000068154	Insm1	1.767	3.40345	-3.40345	5.108	7.3e-07	1.2e-05	7.4e-21	7.5e-19	519	725	2408	1833	451	807	2058	2216
ENSMUSG00000015224	Cyp2j9	1.769	3.40818	-3.40818	2.695	9e-15	5.6e-13	1e-13	3.9e-12	105	127	409	382	91	141	350	462
ENSMUSG00000001985	Grik3	1.773	3.41764	-3.41764	6.728	3.5e-07	5.9e-06	7.4e-19	5.9e-17	1439	2380	7306	5751	1251	2649	6243	6949
ENSMUSG00000000197	Nalcn	1.774	3.42001	-3.42001	4.901	2.4e-17	2.2e-15	3.1e-19	2.6e-17	419	655	1937	1740	364	728	1655	2103
ENSMUSG00000097848	AC127583.1	1.775	3.42238	-3.42238	1.096	4e-05	0.0004	4.3e-06	4.9e-05	23	53	145	113	19	58	124	137
ENSMUSG00000062380	Tubb3	1.78	3.43426	-3.43426	8.891	3e-08	6.2e-07	1.5e-27	3.2e-25	7095	9958	32794	25789	6173	11086	28018	31158
ENSMUSG00000069919	Hba-a1	1.783	3.44141	-3.44141	4.849	3.2e-38	1.3e-35	7.7e-33	2.8e-30	501	530	1871	1682	436	590	1599	2032
ENSMUSG00000041046	Ramp3	1.787	3.45097	-3.45097	2.68	6.9e-07	1.1e-05	2.4e-12	7.3e-11	110	117	450	335	96	130	385	406
ENSMUSG00000036766	Dner	1.79	3.45815	-3.45815	3.701	9.5e-05	0.00088	5.6e-10	1.2e-08	163	300	930	672	141	333	795	813
ENSMUSG00000020051	Pah	1.8	3.4822	-3.4822	2.796	6.3e-16	4.6e-14	1e-13	3.9e-12	105	140	441	413	91	155	377	499
ENSMUSG00000067261	Foxd3	1.804	3.49187	-3.49187	6.181	1.6e-05	0.00018	2.5e-15	1.2e-13	912	1660	5134	3846	792	1847	4387	4648
ENSMUSG00000045733	Sprn	1.809	3.50399	-3.50399	2.04	4.4e-06	5.6e-05	2.5e-09	4.9e-08	57	87	288	215	49	96	247	261
ENSMUSG00000030223	Ptpro	1.81	3.50642	-3.50642	5.286	1.1e-07	2.1e-06	4.4e-26	8.1e-24	602	775	2737	2097	523	862	2339	2534
ENSMUSG00000003436	Dll3	1.815	3.5186	-3.5186	4.269	1.5e-05	0.00017	2.1e-17	1.4e-15	300	377	1391	996	261	419	1189	1204
ENSMUSG00000024990	Rbp4	1.818	3.52592	-3.52592	0.879	0.00011	0.00099	3.5e-07	4.9e-06	26	37	90	132	22	41	76	159
ENSMUSG00000050103	Agmo	1.819	3.52837	-3.52837	2.46	2.1e-13	1.1e-11	3.8e-10	8.3e-09	70	122	349	328	60	135	298	397
ENSMUSG00000047904	Sstr2	1.822	3.53571	-3.53571	0.493	7.5e-05	0.00072	2.5e-06	3e-05	16	31	73	96	14	34	62	115
ENSMUSG00000023391	Dlx2	1.833	3.56277	-3.56277	4.833	4.4e-07	7.3e-06	3.2e-20	3.1e-18	410	583	2011	1529	356	648	1719	1848
ENSMUSG00000030077	Chl1	1.836	3.57019	-3.57019	6.204	2.3e-15	1.5e-13	3.2e-32	1.1e-29	1075	1491	4953	4220	935	1659	4232	5099
ENSMUSG00000002930	Ppp1r17	1.84	3.5801	-3.5801	1.101	1.5e-05	0.00017	5.6e-08	9.1e-07	30	42	151	109	26	47	130	133
ENSMUSG00000015484	Fam163a	1.844	3.59004	-3.59004	5.701	1.2e-10	3.8e-09	1.1e-26	2.1e-24	743	1059	3570	2905	646	1178	3051	3511
ENSMUSG00000029999	Tgfa	1.848	3.60001	-3.60001	1.328	1e-07	2e-06	2.3e-08	3.9e-07	32	53	139	168	27	59	118	203
ENSMUSG00000028139	Riiad1	1.852	3.61	-3.61	0.653	3.3e-05	0.00034	5e-07	6.8e-06	19	34	106	84	16	37	91	102
ENSMUSG00000041216	Clvs1	1.86	3.63008	-3.63008	5.572	5.8e-07	9.4e-06	5.7e-29	1.4e-26	728	905	3400	2535	633	1007	2906	3064
ENSMUSG00000029120	Ppp2r2c	1.863	3.63763	-3.63763	1.895	2e-10	6e-09	2.6e-11	6.8e-10	55	70	245	213	48	78	210	258
ENSMUSG00000046999	1110032F04Rik	1.876	3.67056	-3.67056	2.258	3.1e-13	1.6e-11	1.2e-12	3.9e-11	92	70	306	285	80	78	262	345
ENSMUSG00000032373	Car12	1.877	3.6731	-3.6731	5.901	7.8e-12	3.1e-10	1.3e-24	2e-22	800	1234	4079	3398	695	1373	3485	4106
ENSMUSG00000052187	Hbb-y	1.879	3.6782	-3.6782	7.49	7.1e-12	2.9e-10	1.3e-46	1e-43	3219	2901	12494	10018	2801	3230	10675	12104
ENSMUSG00000035431	Sstr1	1.895	3.71922	-3.71922	2.617	1.3e-05	0.00014	1.9e-11	5.2e-10	84	121	445	319	73	134	381	387
ENSMUSG00000028328	Tmod1	1.896	3.7218	-3.7218	3.732	1.7e-07	3.1e-06	3.9e-17	2.4e-15	203	244	950	713	176	271	812	863
ENSMUSG00000035200	Chrnb4	1.897	3.72438	-3.72438	5.329	3.8e-06	5e-05	7.5e-25	1.2e-22	579	774	2919	2124	503	861	2495	2567
ENSMUSG00000051243	Islr2	1.906	3.74769	-3.74769	6.154	8.7e-08	1.7e-06	1.1e-29	3e-27	1008	1378	5075	3873	876	1534	4337	4680
ENSMUSG00000000632	Sez6	1.906	3.74769	-3.74769	0.349	0.00011	0.00099	3.7e-07	5.1e-06	16	24	84	70	14	27	72	85
ENSMUSG00000036800	Fam135b	1.907	3.75028	-3.75028	0.618	2.3e-05	0.00025	1.4e-07	2.1e-06	19	31	104	83	16	34	89	101
ENSMUSG00000050711	Scg2	1.915	3.77114	-3.77114	1.163	2.1e-07	3.6e-06	9.1e-10	1.9e-08	31	41	136	140	27	46	116	169
ENSMUSG00000030110	Ret	1.919	3.78161	-3.78161	9.089	2.3e-05	0.00025	3.2e-24	4.8e-22	7355	10787	40159	28444	6399	12009	34311	34365
ENSMUSG00000020704	Asic2	1.919	3.78161	-3.78161	1.044	6.7e-07	1.1e-05	2.7e-09	5.3e-08	28	39	132	121	24	43	113	147
ENSMUSG00000048001	Hes5	1.928	3.80527	-3.80527	0.379	7.1e-05	0.00068	3.4e-06	3.9e-05	12	29	71	87	10	32	60	105
ENSMUSG00000033615	Cplx1	1.929	3.80791	-3.80791	1.494	7.3e-09	1.7e-07	2e-10	4.7e-09	37	54	182	167	32	60	156	202
ENSMUSG00000083679	Gm12892	1.936	3.82643	-3.82643	0.656	1.7e-05	0.00018	6.6e-07	8.8e-06	17	34	111	82	14	37	95	100
ENSMUSG00000035226	Rims4	1.942	3.84238	-3.84238	2.415	6.5e-08	1.3e-06	1.1e-12	3.5e-11	76	97	380	288	66	108	325	349
ENSMUSG00000076441	Ass1	1.947	3.85572	-3.85572	5.732	5e-28	1.1e-25	1.5e-37	7.3e-35	744	996	3551	3166	647	1108	3034	3826
ENSMUSG00000024907	Gal	1.947	3.85572	-3.85572	3.876	4.3e-06	5.5e-05	6.2e-15	2.7e-13	192	288	1071	780	166	320	916	944
ENSMUSG00000024827	Gldc	1.952	3.86911	-3.86911	5.241	1e-15	7.5e-14	1.5e-33	5.7e-31	538	696	2604	2178	468	774	2225	2632
ENSMUSG00000028927	Padi2	1.963	3.89872	-3.89872	3.294	1.7e-23	2.8e-21	2.5e-17	1.6e-15	135	182	653	585	117	202	558	707
ENSMUSG00000000202	Btbd17	1.97	3.91768	-3.91768	2.757	2.5e-10	7.4e-09	1.2e-13	4.5e-12	89	128	473	378	77	142	405	458
ENSMUSG00000006574	Slc4a1	1.974	3.92856	-3.92856	1.643	2.2e-10	6.7e-09	1.6e-11	4.4e-10	52	48	176	214	45	53	150	258
ENSMUSG00000070473	Cldn3	1.978	3.93947	-3.93947	0.738	3.1e-06	4.1e-05	1.2e-08	2.2e-07	22	30	92	114	19	33	78	137
ENSMUSG00000029875	AI836003	1.99	3.97237	-3.97237	2.256	1.7e-05	0.00019	6e-10	1.3e-08	55	97	350	252	47	107	300	305
ENSMUSG00000025075	Habp2	2.002	4.00555	-4.00555	0.525	1.7e-05	0.00019	1.5e-07	2.2e-06	19	25	72	105	16	28	61	126
ENSMUSG00000000889	Dbh	2.018	4.05022	-4.05022	6.594	2.4e-06	3.3e-05	1.2e-34	5.2e-32	1356	1688	7184	5155	1179	1879	6139	6229
ENSMUSG00000024176	Sox8	2.031	4.08688	-4.08688	6.137	1.2e-10	3.8e-09	5.4e-35	2.3e-32	925	1275	5022	3981	804	1419	4291	4811
ENSMUSG00000021991	Cacna2d3	2.034	4.09539	-4.09539	1.479	1.2e-09	3.2e-08	2.6e-11	6.8e-10	47	38	192	158	41	43	164	192
ENSMUSG00000036111	Lmo1	2.063	4.17854	-4.17854	3.359	6.3e-10	1.8e-08	5.2e-19	4.2e-17	147	166	740	572	128	185	633	692
ENSMUSG00000061816	Myl1	2.134	4.38933	-4.38933	3.595	1.6e-31	4.8e-29	8.4e-22	9.4e-20	150	205	789	773	130	228	674	934
ENSMUSG00000093661	Eif4e3	2.151	4.44136	-4.44136	5.992	1.4e-72	2.6e-69	8e-64	2.4e-60	855	1005	4265	4007	744	1119	3644	4841
ENSMUSG00000025270	Alas2	2.156	4.45677	-4.45677	1.196	7.7e-09	1.8e-07	1.9e-10	4.5e-09	23	42	153	139	20	46	131	168
ENSMUSG00000027577	Chrna4	2.177	4.52212	-4.52212	3.682	6.5e-08	1.3e-06	9.3e-18	6.4e-16	148	221	955	713	128	245	817	862
ENSMUSG00000024803	Ankrd1	2.177	4.52212	-4.52212	0.309	1.4e-05	0.00016	3.9e-09	7.6e-08	15	19	77	78	13	21	66	94
ENSMUSG00000039628	Hs3st6	2.222	4.6654	-4.6654	0.224	1.7e-05	0.00019	2.7e-09	5.4e-08	15	16	74	73	13	18	63	88
ENSMUSG00000050587	Lrrc4c	2.225	4.67511	-4.67511	4.352	1.8e-22	2.6e-20	2e-28	4.6e-26	240	331	1440	1234	208	368	1231	1491
ENSMUSG00000032355	Mlip	2.26	4.78991	-4.78991	1.161	2.2e-09	5.6e-08	2.6e-12	8e-11	26	34	152	136	22	38	130	165
ENSMUSG00000021647	Cartpt	2.271	4.82658	-4.82658	6.152	3.7e-05	0.00038	1.2e-28	2.9e-26	792	1149	5633	3744	688	1279	4814	4525
ENSMUSG00000040972	Igsf21	2.307	4.94853	-4.94853	0.55	8.5e-07	1.3e-05	7.4e-10	1.6e-08	13	24	99	88	11	27	85	107
ENSMUSG00000031621	Isx	2.307	4.94853	-4.94853	0.388	2.9e-06	3.9e-05	2e-08	3.5e-07	10	24	76	91	8	26	65	109
ENSMUSG00000032532	Cck	2.315	4.97605	-4.97605	4.174	1.4e-05	0.00016	2.4e-19	2e-17	187	293	1423	965	162	325	1217	1167
ENSMUSG00000034450	Gulo	2.319	4.98986	-4.98986	2.101	1.4e-14	8.1e-13	3.6e-14	1.4e-12	42	70	308	254	36	78	264	308
ENSMUSG00000045994	B3gat1	2.341	5.06654	-5.06654	2.176	3.5e-06	4.6e-05	5.9e-14	2.3e-12	48	69	351	243	41	77	301	295
ENSMUSG00000056738	A730036I17Rik	2.344	5.07708	-5.07708	0.796	5e-08	1e-06	1.5e-11	4.2e-10	19	25	121	103	16	28	104	125
ENSMUSG00000055368	Slc6a2	2.367	5.15867	-5.15867	1.954	7e-11	2.4e-09	1.8e-15	8.8e-14	55	44	288	221	48	49	247	268
ENSMUSG00000097548	AC122929.1	2.387	5.23069	-5.23069	0.174	7e-06	8.5e-05	1.1e-09	2.2e-08	15	13	74	70	13	14	63	85
ENSMUSG00000050966	Lin28a	2.39	5.24157	-5.24157	2.412	5.3e-07	8.7e-06	4.8e-16	2.6e-14	57	78	413	292	49	86	354	354
ENSMUSG00000090061	3110047P20Rik	2.397	5.26707	-5.26707	2.737	1.2e-06	1.8e-05	5.3e-17	3.2e-15	71	97	522	364	61	108	447	441
ENSMUSG00000027869	Hsd3b6	2.407	5.3037	-5.3037	0.896	7.8e-09	1.8e-07	7.4e-12	2.1e-10	24	21	139	104	21	24	119	126
ENSMUSG00000042372	Dmrt3	2.555	5.87667	-5.87667	1.652	3.7e-07	6.1e-06	3.6e-14	1.4e-12	28	43	247	174	24	48	212	211
ENSMUSG00000030905	Crym	2.577	5.96698	-5.96698	2.28	8e-22	1.1e-19	1.8e-22	2.2e-20	53	57	340	315	46	63	291	381
ENSMUSG00000045518	Onecut3	2.641	6.23764	-6.23764	0.015	4.8e-06	6.1e-05	5.9e-10	1.3e-08	7	14	70	62	6	15	60	75
ENSMUSG00000029819	Npy	3.125	8.72406	-8.72406	-0.571	2.4e-05	0.00026	2.4e-09	4.7e-08	2	7	39	50	2	8	33	60
ENSMUSG00000043342	Hoxd9	3.179	9.05679	-9.05679	0.546	5.2e-10	1.5e-08	1.3e-14	5.6e-13	9	13	84	118	8	14	71	142
ENSMUSG00000031688	Pou4f2	3.375	10.3747	-10.3747	2.848	8.3e-07	1.3e-05	1.9e-27	4e-25	44	56	635	403	38	62	544	489
ENSMUSG00000060424	2610017I09Rik	3.676	12.7816	-12.7816	-0.561	2.1e-06	2.9e-05	5.8e-12	1.7e-10	2	5	49	44	2	5	42	53
ENSMUSG00000000394	Gcg	3.738	13.3429	-13.3429	1.703	2.7e-20	3.3e-18	1.6e-27	3.4e-25	18	17	207	268	16	19	176	323
ENSMUSG00000031170	Slc38a5	3.778	13.718	-13.718	1.41	1.7e-22	2.5e-20	9.6e-26	1.7e-23	11	17	177	210	9	19	151	253
ENSMUSG00000015401	Tmem27	5.018	32.4018	-32.4018	-0.916	7.6e-07	1.2e-05	1.6e-12	5e-11	2	0	32	42	2	0	27	50
ENSMUSG00000045515	Pou3f3	5.346	40.673	-40.673	2.014	1.4e-40	6.5e-38	8.6e-45	5.9e-42	5	10	340	280	4	11	291	339
ENSMUSG00000000938	Hoxa10	5.681	51.304	-51.304	1.469	1.1e-05	0.00013	2e-25	3.3e-23	2	5	137	287	2	6	116	344
ENSMUSG00000050368	Hoxd10	8.342	324.483	-324.483	1.389	4.4e-09	1.1e-07	4.3e-33	1.6e-30	0	1	141	266	0	1	119	320
ENSMUSG00000038210	Hoxa11	9.509	728.608	-728.608	0.254	6.2e-08	1.2e-06	2.8e-22	3.3e-20	0	0	62	119	0	0	52	142
ENSMUSG00000042499	Hoxd11	9.882	943.579	-943.579	0.607	1e-11	4.1e-10	3.3e-28	7.6e-26	0	0	88	146	0	0	74	175
ENSMUSG00000030069	Prok2	11.036	2099.75	-2099.75	1.727	6.5e-52	5.3e-49	3.6e-56	6.4e-53	0	0	271	247	0	0	232	299
