# Supplementary material for: Male-Biased Aganglionic Megacolon in the TashT Mouse Line Due to Perturbation of Silencer Elements in a Large Gene Desert of Chromosome 10
Source: PLoS Genet. 2015 Mar 18;11(3):e1005093. doi: 10.1371/journal.pgen.1005093 (PMC4364714; doi:10.1371/journal.pgen.1005093)
Supplement: S2 Dataset — (XLS) [file pgen.1005093.s015.xls]

## Sheet: Sheet1
id	gene_symbol	log_FC	deseq.p-value	deseq.adj.pvalue	edger.p.value	edger.adj.p.value	TashT_2.norm	TashT_3.norm	G4GFP_2.norm	G4GFP_3.norm	TashT_2.raw	TashT_3.raw	G4GFP_2.raw	G4GFP_3.raw
ENSMUSG00000053279	Aldh1a1	4.008	3.3e-235	6.5e-231	2.7e-108	5.7e-104	7924	8371	391	619	6895	9320	333	746
ENSMUSG00000035783	Acta2	2.697	6.7e-144	6.6e-140	2.9e-49	3.1e-46	25952	25776	3061	4916	22583	28698	2614	5937
ENSMUSG00000059430	Actg2	2.721	1.5e-126	9.8e-123	6.9e-75	2.9e-71	8049	7615	996	1376	7004	8478	850	1661
ENSMUSG00000026904	Slc4a10	4.639	4.7e-115	2.3e-111	4e-86	2.9e-82	1128	1105	39	50	982	1230	33	60
ENSMUSG00000097336	RP23-155H5.2	3.252	5.3e-112	2.1e-108	9.3e-47	7.9e-44	2412	2337	176	321	2099	2602	149	386
ENSMUSG00000040896	Kcnd3	2.564	7.7e-91	2.5e-87	5.5e-55	9.1e-52	3438	3337	467	676	2992	3715	398	815
ENSMUSG00000025407	Gli1	2.55	1e-88	2.8e-85	6.6e-57	1.3e-53	3295	3188	457	647	2867	3550	390	780
ENSMUSG00000038402	Foxf2	2.691	6.4e-81	1.6e-77	1.1e-44	7.2e-42	3469	3196	392	638	3019	3559	334	769
ENSMUSG00000097324	RP23-202I21.2	2.469	9.7e-76	2.1e-72	1.1e-46	9e-44	6770	6266	927	1424	5891	6977	791	1719
ENSMUSG00000031994	Adamts8	3.365	3.8e-73	7.4e-70	7.9e-49	8e-46	2160	1915	142	252	1880	2132	120	303
ENSMUSG00000093661	Eif4e3	-2.151	1.4e-72	2.6e-69	8e-64	2.4e-60	855	1005	4265	4007	744	1119	3644	4841
ENSMUSG00000073557	Ppp1r12b	1.96	7.8e-69	1.3e-65	8.9e-63	2.4e-59	6108	5566	1422	1575	5315	6197	1215	1902
ENSMUSG00000029193	Cckar	3.701	1.5e-68	2.2e-65	4.3e-53	5.7e-50	794	756	52	67	691	842	44	80
ENSMUSG00000021765	Fst	2.139	1.6e-66	2.3e-63	2.7e-36	1.2e-33	3283	3304	598	895	2857	3679	510	1080
ENSMUSG00000032289	Thsd4	2.214	2e-63	2.6e-60	3.1e-39	1.5e-36	4281	3998	713	1069	3725	4451	608	1290
ENSMUSG00000042985	Upk3b	2.384	4.9e-63	6.1e-60	8.1e-47	7.2e-44	1838	1844	310	394	1599	2053	264	475
ENSMUSG00000074852	Hpse2	2.308	1.8e-61	2.1e-58	7.4e-41	3.8e-38	1948	1973	336	454	1695	2197	286	548
ENSMUSG00000001661	Hoxc6	3.353	3.5e-61	3.8e-58	1.2e-47	1.1e-44	804	767	68	85	700	854	58	102
ENSMUSG00000024810	Il33	2.955	1.7e-59	1.7e-56	8.5e-32	2.8e-29	976	991	94	159	849	1103	79	191
ENSMUSG00000038742	Angptl6	2.524	5.3e-56	5.2e-53	2.4e-37	1.1e-34	1274	1265	187	253	1109	1408	159	305
ENSMUSG00000001349	Cnn1	2.736	7.2e-54	6.7e-51	7.5e-52	8.8e-49	2098	1843	250	339	1826	2052	213	409
ENSMUSG00000063564	Col23a1	2.336	1.5e-53	1.4e-50	5.3e-28	1.2e-25	7785	7578	1075	1965	6774	8437	917	2372
ENSMUSG00000018830	Myh11	2.559	1.9e-53	1.6e-50	5.7e-54	8.7e-51	5391	5931	773	1146	4691	6603	659	1383
ENSMUSG00000030069	Prok2	-11.036	6.5e-52	5.3e-49	3.6e-56	6.4e-53	0	0	271	247	0	0	232	299
ENSMUSG00000072235	Tuba1a	-1.484	1.5e-51	1.2e-48	1.8e-39	8.7e-37	22322	26398	67246	69029	19424	29390	57452	83396
ENSMUSG00000033544	Angptl1	2.444	1.3e-50	9.7e-48	1.7e-26	3.2e-24	1235	1156	167	271	1075	1287	142	326
ENSMUSG00000050700	Emilin3	2.13	1.4e-50	9.9e-48	1.1e-29	3e-27	2987	2840	509	819	2599	3162	434	988
ENSMUSG00000040852	Plekhh2	2.116	1.8e-48	1.3e-45	4.1e-26	7.6e-24	2031	2094	363	587	1767	2331	309	707
ENSMUSG00000027188	Pamr1	2.827	2.3e-48	1.6e-45	3.9e-23	5.1e-21	776	823	76	149	675	916	64	178
ENSMUSG00000062515	Fabp4	3.014	5.2e-47	3.4e-44	1.3e-19	1.1e-17	728	661	51	122	634	736	42	145
ENSMUSG00000028339	Col15a1	2.617	5.8e-47	3.7e-44	7.1e-20	6.5e-18	4228	4197	406	968	3679	4673	345	1166
ENSMUSG00000030849	Fgfr2	2.362	7.7e-46	4.8e-43	3.1e-30	9.3e-28	10775	9977	1454	2580	9376	11108	1241	3115
ENSMUSG00000026829	Gbgt1	3.119	4.8e-45	2.9e-42	2.4e-29	6.5e-27	644	561	51	87	561	625	43	104
ENSMUSG00000033327	Tnxb	3.184	1.3e-44	7.5e-42	1.1e-33	4.4e-31	523	595	50	73	455	662	42	87
ENSMUSG00000025921	Rdh10	2.265	1.4e-44	7.6e-42	1.3e-32	4.7e-30	5501	5066	826	1371	4787	5641	704	1654
ENSMUSG00000032572	Col6a4	3.25	3.9e-44	2.1e-41	1.9e-35	8.5e-33	3630	4130	262	553	3158	4598	222	666
ENSMUSG00000036446	Lum	2.601	8.2e-44	4.4e-41	3.1e-21	3.3e-19	5355	5057	522	1195	4660	5631	444	1441
ENSMUSG00000035000	Dpp4	2.484	1.1e-43	5.5e-41	3.2e-23	4.3e-21	909	902	121	202	791	1004	102	243
ENSMUSG00000039683	Sdk1	2.414	6.5e-43	3.3e-40	2.3e-30	6.9e-28	4522	4127	582	1039	3935	4595	496	1253
ENSMUSG00000074575	Kcng1	3.171	1.9e-41	9.5e-39	1.9e-42	1.1e-39	868	733	84	93	756	817	72	112
ENSMUSG00000021466	Ptch1	1.67	5.6e-41	2.7e-38	8.3e-49	8e-46	11254	10011	3226	3453	9793	11146	2756	4172
ENSMUSG00000044220	Nkx2-3	2.468	9.7e-41	4.6e-38	1.9e-23	2.6e-21	3213	2990	368	752	2796	3329	313	906
ENSMUSG00000045515	Pou3f3	-5.346	1.4e-40	6.5e-38	8.6e-45	5.9e-42	5	10	340	280	4	11	291	339
ENSMUSG00000031355	Arhgap6	2.184	2.4e-39	1.1e-36	2.9e-22	3.4e-20	1714	1786	279	490	1491	1988	237	590
ENSMUSG00000024747	Aldh1a7	3.536	6.4e-39	2.8e-36	4.8e-85	2.5e-81	2799	2321	188	252	2436	2584	160	303
ENSMUSG00000062980	Cped1	2.495	7.3e-39	3.1e-36	8.5e-33	3e-30	6096	5442	737	1308	5305	6059	628	1578
ENSMUSG00000001657	Hoxc8	4.148	1.1e-38	4.7e-36	6e-89	6.3e-85	1900	1544	87	106	1654	1719	74	128
ENSMUSG00000030029	Lrig1	1.39	1.3e-38	5.2e-36	3.5e-34	1.4e-31	7096	6519	2462	2730	6175	7258	2103	3298
ENSMUSG00000069919	Hba-a1	-1.783	3.2e-38	1.3e-35	7.7e-33	2.8e-30	501	530	1871	1682	436	590	1599	2032
ENSMUSG00000033577	Myo6	1.523	4.6e-38	1.8e-35	2.7e-28	6.2e-26	4954	4676	1443	1905	4311	5206	1232	2300
ENSMUSG00000020788	Atp2a3	1.989	7.5e-37	2.9e-34	8.2e-20	7.4e-18	1197	1193	234	367	1042	1328	199	442
ENSMUSG00000021994	Wnt5a	2.163	1e-36	3.8e-34	6.4e-41	3.4e-38	8406	7478	1441	2102	7315	8326	1230	2538
ENSMUSG00000057777	Mab21l2	1.826	2.1e-36	8e-34	4.1e-57	8.7e-54	10109	8854	2619	2727	8797	9858	2237	3295
ENSMUSG00000033174	Mgll	2.559	5.7e-36	2.1e-33	3.1e-32	1.1e-29	2370	2075	279	474	2063	2311	237	571
ENSMUSG00000037126	Psd	2.082	1.6e-35	5.7e-33	5.8e-53	7.2e-50	5246	4584	1033	1285	4565	5104	882	1552
ENSMUSG00000025491	Ifitm1	2.617	1.7e-35	6.1e-33	6.6e-26	1.2e-23	2177	1925	228	441	1895	2143	193	530
ENSMUSG00000021676	Iqgap2	2.027	8.2e-35	2.8e-32	7.1e-29	1.8e-26	9098	8415	1644	2651	7917	9369	1403	3201
ENSMUSG00000079662	Ntn3	1.47	3.1e-34	1e-31	2e-31	6.6e-29	3005	2738	989	1081	2615	3049	845	1306
ENSMUSG00000038591	Colec10	3.059	3.4e-33	1.1e-30	1e-41	5.8e-39	11945	10056	928	1710	10395	11197	791	2064
ENSMUSG00000021200	Asb2	2.719	5.4e-33	1.8e-30	8.5e-26	1.5e-23	522	487	62	91	454	542	52	109
ENSMUSG00000020105	Lrig3	1.477	6.8e-33	2.2e-30	3e-29	7.8e-27	5115	4689	1556	1962	4451	5221	1329	2369
ENSMUSG00000071042	Rasgrp3	2.143	6.8e-33	2.2e-30	8.7e-17	5e-15	1136	1079	176	325	989	1201	149	391
ENSMUSG00000005611	Mrvi1	2.455	7.3e-33	2.3e-30	2.2e-31	6.9e-29	3315	2914	414	721	2885	3245	352	869
ENSMUSG00000009246	Trpm5	1.988	7.4e-33	2.3e-30	2.9e-19	2.4e-17	939	997	196	291	817	1110	167	350
ENSMUSG00000021069	Pygl	2.225	7.3e-32	2.2e-29	7.9e-35	3.4e-32	2847	2499	455	686	2478	2783	388	827
ENSMUSG00000031075	Ano1	2.134	1.6e-31	4.8e-29	4.9e-43	2.9e-40	6275	5488	1114	1562	5461	6111	951	1886
ENSMUSG00000061816	Myl1	-2.134	1.6e-31	4.8e-29	8.4e-22	9.4e-20	150	205	789	773	130	228	674	934
ENSMUSG00000097084	FOXL1	2.461	3e-31	8.6e-29	1.3e-15	6.4e-14	569	588	68	142	495	655	57	170
ENSMUSG00000041842	Fhdc1	1.796	3.6e-31	1e-28	5.7e-19	4.6e-17	1171	1169	276	397	1019	1302	235	478
ENSMUSG00000057914	Cacnb2	2.28	4.9e-31	1.4e-28	5e-20	4.6e-18	687	633	106	165	598	705	90	198
ENSMUSG00000092250	Gm20467	2.924	5.3e-31	1.5e-28	5e-20	4.6e-18	431	405	35	75	375	451	29	89
ENSMUSG00000029335	Bmp3	2.2	1.3e-30	3.4e-28	8.5e-28	1.9e-25	842	969	199	195	732	1079	170	236
ENSMUSG00000063727	Tnfrsf11b	3.016	1.7e-30	4.6e-28	6.3e-29	1.6e-26	1138	954	91	167	991	1063	77	200
ENSMUSG00000038602	Slc35f1	-1.436	2.1e-30	5.7e-28	2.7e-27	5.6e-25	845	986	2541	2417	735	1097	2171	2920
ENSMUSG00000028681	Ptch2	1.742	5.3e-30	1.4e-27	5.3e-24	7.7e-22	1131	1107	338	331	984	1233	289	400
ENSMUSG00000032085	Tagln	1.793	5.5e-30	1.4e-27	1.4e-21	1.6e-19	2479	2394	542	862	2157	2665	462	1040
ENSMUSG00000042812	Foxf1	2.412	6.9e-30	1.8e-27	5.5e-41	3e-38	14457	12453	1979	3076	12581	13865	1690	3714
ENSMUSG00000067818	Myl9	1.606	1.1e-29	2.9e-27	9.9e-26	1.8e-23	7642	7891	2087	3011	6650	8785	1782	3636
ENSMUSG00000028031	Dkk2	2	2.9e-29	7.3e-27	5.8e-21	6e-19	1999	1852	357	604	1740	2062	304	728
ENSMUSG00000020672	Sntg2	2.845	3.5e-29	8.6e-27	1.9e-31	6.2e-29	1809	1525	165	298	1575	1698	140	358
ENSMUSG00000022836	Mylk	2.728	6.2e-29	1.5e-26	1.4e-46	1.1e-43	16705	14049	1783	2856	14537	15642	1522	3448
ENSMUSG00000034903	Cobll1	1.819	9.9e-29	2.4e-26	7.1e-22	8e-20	931	953	251	283	810	1061	214	341
ENSMUSG00000025964	Adam23	-1.511	1.6e-28	3.9e-26	1.6e-24	2.5e-22	979	1315	3168	3376	851	1464	2706	4078
ENSMUSG00000029761	Cald1	1.126	2.6e-28	6.1e-26	4.9e-22	5.7e-20	12744	11802	5169	6073	11090	13140	4416	7336
ENSMUSG00000036098	Myrf	1.394	4.3e-28	1e-25	2.7e-21	2.9e-19	2284	2199	746	957	1988	2448	637	1155
ENSMUSG00000076441	Ass1	-1.947	5e-28	1.1e-25	1.5e-37	7.3e-35	744	996	3551	3166	647	1108	3034	3826
ENSMUSG00000032179	Bmp5	2.726	8.7e-28	2e-25	1.5e-24	2.3e-22	3152	2709	282	604	2743	3016	239	727
ENSMUSG00000049119	Fam110b	1.384	1.1e-27	2.5e-25	2.3e-22	2.7e-20	3673	3446	1174	1550	3196	3837	1002	1871
ENSMUSG00000087006	Gm13889	2.596	2.7e-27	6e-25	3.2e-20	3.1e-18	461	407	53	89	401	453	45	107
ENSMUSG00000024049	Myom1	2.212	3.5e-27	7.7e-25	5.1e-19	4.1e-17	568	581	99	148	494	647	84	178
ENSMUSG00000018819	Lsp1	2.125	6.7e-27	1.4e-24	1.1e-23	1.6e-21	6689	6090	1041	1888	5821	6781	888	2278
ENSMUSG00000048096	Lmod1	2.383	1e-26	2.2e-24	3.2e-15	1.5e-13	527	477	64	128	459	531	54	153
ENSMUSG00000020173	Cobl	1.826	1.2e-26	2.6e-24	3.8e-16	2e-14	1225	1152	255	414	1066	1283	217	499
ENSMUSG00000022623	Shank3	1.448	1.3e-26	2.8e-24	4.2e-19	3.5e-17	1657	1685	533	689	1442	1876	455	832
ENSMUSG00000026637	Traf5	2.141	4.3e-26	9e-24	1.2e-17	8e-16	709	619	118	182	617	689	100	219
ENSMUSG00000038530	Rgs4	-1.305	4.9e-26	1e-23	3.6e-24	5.4e-22	971	1093	2647	2461	845	1217	2262	2973
ENSMUSG00000002249	Tead3	1.431	5.1e-26	1e-23	9.7e-18	6.6e-16	2010	2022	621	872	1749	2251	530	1052
ENSMUSG00000080316	Ncrna00085	1.201	5.9e-26	1.2e-23	5.7e-24	8.3e-22	3469	3568	1440	1619	3019	3973	1230	1956
ENSMUSG00000064325	Hhip	2.044	6.4e-26	1.3e-23	1.6e-44	1e-41	2889	2458	590	704	2514	2737	504	850
ENSMUSG00000061666	Gdpd1	-1.326	7.2e-26	1.4e-23	5.3e-23	6.8e-21	865	1013	2434	2276	752	1127	2080	2750
ENSMUSG00000026638	Irf6	-1.435	1.6e-25	3.2e-23	2.9e-17	1.8e-15	519	707	1648	1670	451	786	1408	2017
ENSMUSG00000035105	Egln3	1.351	2.2e-25	4.3e-23	2.2e-22	2.6e-20	1965	1780	727	740	1710	1982	621	894
ENSMUSG00000027568	Ntsr1	2.099	2.4e-25	4.6e-23	1.1e-14	4.6e-13	606	585	101	177	527	651	85	212
ENSMUSG00000027102	Hoxd8	2.212	3.2e-25	6.1e-23	4.6e-19	3.8e-17	500	529	91	131	435	589	77	157
ENSMUSG00000025558	Dock9	2.492	4.1e-25	7.8e-23	1.5e-40	7.4e-38	13774	11603	1743	2764	11986	12919	1488	3338
ENSMUSG00000045954	Sdpr	2.203	4.6e-25	8.5e-23	2.3e-18	1.7e-16	5546	5194	747	1586	4826	5783	636	1913
ENSMUSG00000037010	Apln	2.121	1.9e-24	3.5e-22	9.5e-14	3.6e-12	547	560	89	165	476	623	75	198
ENSMUSG00000022790	Igsf11	-1.552	2.5e-24	4.5e-22	1.3e-19	1.1e-17	585	840	2128	2054	508	934	1818	2482
ENSMUSG00000040663	Clcf1	2.379	2.9e-24	5.3e-22	1.2e-16	7.1e-15	430	438	59	107	374	488	50	128
ENSMUSG00000001588	Acap1	2.415	3.5e-24	6.2e-22	2e-18	1.5e-16	391	436	59	95	340	485	50	114
ENSMUSG00000015968	Cacna1d	1.414	4.8e-24	8.6e-22	5e-16	2.6e-14	1549	1476	482	651	1348	1643	411	786
ENSMUSG00000032719	Sbspon	3.006	5.1e-24	8.9e-22	5.1e-21	5.3e-19	293	284	24	47	255	316	20	56
ENSMUSG00000033788	Dysf	1.36	6.9e-24	1.2e-21	9.4e-16	4.7e-14	1749	1689	566	772	1522	1881	483	931
ENSMUSG00000029822	Osbpl3	1.447	8.8e-24	1.5e-21	6.2e-17	3.6e-15	1429	1284	441	553	1244	1430	376	667
ENSMUSG00000022144	Gdnf	2.649	1e-23	1.7e-21	4.3e-43	2.6e-40	2769	2285	321	483	2410	2544	273	582
ENSMUSG00000038370	Pcp4l1	2.572	1.2e-23	2e-21	5e-17	3e-15	436	371	47	89	380	413	39	106
ENSMUSG00000021702	Thbs4	2.394	1.2e-23	2.1e-21	3.3e-16	1.7e-14	432	492	62	114	376	548	52	136
ENSMUSG00000019124	Scrn1	-1.188	1.5e-23	2.5e-21	6.4e-22	7.3e-20	1337	1429	2966	3335	1163	1591	2534	4029
ENSMUSG00000028197	Col24a1	2.17	1.6e-23	2.6e-21	7.6e-13	2.5e-11	744	777	108	230	647	865	91	276
ENSMUSG00000037016	Frem2	1.521	1.6e-23	2.7e-21	7.5e-28	1.7e-25	6844	6139	1954	2567	5956	6835	1669	3100
ENSMUSG00000071540	3425401B19Rik	3.841	1.7e-23	2.7e-21	1.4e-25	2.4e-23	222	178	10	18	194	198	8	21
ENSMUSG00000028927	Padi2	-1.963	1.7e-23	2.8e-21	2.5e-17	1.6e-15	135	182	653	585	117	202	558	707
ENSMUSG00000000690	Hoxb6	1.547	2e-23	3.1e-21	3.7e-17	2.3e-15	1054	953	364	323	917	1061	311	391
ENSMUSG00000044067	Gpr22	-1.728	2.1e-23	3.3e-21	1.8e-20	1.8e-18	415	610	1765	1633	360	678	1508	1973
ENSMUSG00000050069	Grem2	1.821	2.5e-23	3.9e-21	8.5e-15	3.7e-13	738	691	162	241	642	769	138	290
ENSMUSG00000052512	Nav2	1.498	4e-23	6.2e-21	1.8e-22	2.2e-20	2657	2402	765	1023	2312	2675	653	1235
ENSMUSG00000037003	Tenc1	1.464	4.9e-23	7.6e-21	6.5e-18	4.5e-16	1917	2002	587	831	1668	2229	501	1003
ENSMUSG00000043461	Sptssb	1.803	6.8e-23	1e-20	2.3e-16	1.3e-14	1034	917	227	331	900	1021	193	399
ENSMUSG00000046186	Cd109	1.395	6.5e-23	1e-20	3.4e-14	1.4e-12	1438	1437	452	640	1251	1600	385	772
ENSMUSG00000038855	Itpkb	1.137	7.5e-23	1.1e-20	1.1e-19	1e-17	4269	3916	1685	2034	3715	4360	1439	2456
ENSMUSG00000030739	Myh14	-1.509	7.3e-23	1.1e-20	7.7e-16	4e-14	342	451	1138	1124	297	502	972	1358
ENSMUSG00000031144	Syp	-1.529	8e-23	1.2e-20	2e-16	1.1e-14	337	423	1154	1045	293	471	986	1263
ENSMUSG00000036502	Tmem255a	2.339	9.4e-23	1.4e-20	9.8e-15	4.3e-13	1605	1462	181	426	1397	1628	153	512
ENSMUSG00000021318	Gli3	1.02	1.1e-22	1.6e-20	1.1e-20	1e-18	7765	7418	3567	3919	6757	8259	3047	4734
ENSMUSG00000022676	Snai2	1.979	1.4e-22	2e-20	3.7e-17	2.3e-15	1821	1689	313	577	1585	1881	266	695
ENSMUSG00000031636	Pdlim3	1.91	1.7e-22	2.4e-20	6.3e-16	3.2e-14	1156	1047	219	366	1006	1166	186	441
ENSMUSG00000031170	Slc38a5	-3.778	1.7e-22	2.5e-20	9.6e-26	1.7e-23	11	17	177	210	9	19	151	253
ENSMUSG00000050587	Lrrc4c	-2.225	1.8e-22	2.6e-20	2e-28	4.6e-26	240	331	1440	1234	208	368	1231	1491
ENSMUSG00000020902	Ntn1	1.632	2e-22	2.8e-20	1.5e-34	6.3e-32	4190	3620	1151	1366	3646	4031	983	1650
ENSMUSG00000049436	Upk1b	2.577	2.1e-22	3e-20	1.4e-18	1e-16	322	350	42	70	280	389	35	84
ENSMUSG00000063415	Cyp26b1	1.781	2.1e-22	3e-20	3.8e-16	2e-14	1278	1166	275	435	1112	1298	234	524
ENSMUSG00000032014	Oaf	1.788	3.5e-22	4.8e-20	9.3e-19	7.3e-17	3018	3059	644	1113	2626	3406	549	1343
ENSMUSG00000003153	Slc2a3	-1.2	4.6e-22	6.3e-20	6.9e-25	1.1e-22	1963	2164	4982	4503	1708	2409	4257	5441
ENSMUSG00000006219	Fblim1	1.079	5.6e-22	7.7e-20	4e-20	3.8e-18	4069	3939	1755	2032	3541	4386	1499	2454
ENSMUSG00000030905	Crym	-2.577	8e-22	1.1e-19	1.8e-22	2.2e-20	53	57	340	315	46	63	291	381
ENSMUSG00000027864	Ptgfrn	1.042	8.3e-22	1.1e-19	4.2e-19	3.4e-17	10706	9729	4605	5312	9316	10832	3934	6417
ENSMUSG00000019909	Fam162b	2.32	1.3e-21	1.7e-19	6.6e-15	2.9e-13	404	385	55	103	352	429	46	123
ENSMUSG00000027499	Pkia	-1.059	1.6e-21	2.1e-19	5.9e-21	6e-19	2170	2392	4901	4611	1888	2663	4187	5571
ENSMUSG00000038119	Cdon	1.038	1.8e-21	2.4e-19	1e-19	9.1e-18	4967	4731	2215	2505	4322	5268	1892	3026
ENSMUSG00000052914	Cyp2j6	-1.157	4.3e-21	5.6e-19	2.7e-17	1.7e-15	1166	1470	2996	2889	1014	1636	2560	3490
ENSMUSG00000041390	Mdfic	1.657	5.5e-21	7.1e-19	1.6e-14	6.7e-13	1394	1364	331	542	1213	1519	282	653
ENSMUSG00000097451	Rian	0.922	5.6e-21	7.3e-19	1.7e-15	8.4e-14	28053	28428	13482	16316	24411	31651	11518	19711
ENSMUSG00000021728	Emb	-1.371	7.3e-21	9.4e-19	2.3e-17	1.5e-15	463	496	1257	1225	403	552	1074	1480
ENSMUSG00000004651	Tyr	2.201	7.5e-21	9.6e-19	1.4e-13	4.9e-12	453	506	71	137	394	563	60	164
ENSMUSG00000021136	Smoc1	2.571	8.2e-21	1e-18	9.6e-45	6.4e-42	3778	3086	462	691	3288	3436	394	833
ENSMUSG00000020297	Nsg2	-1.178	8.8e-21	1.1e-18	3.3e-18	2.4e-16	922	1095	2363	2207	802	1219	2019	2667
ENSMUSG00000051236	Msrb3	1.471	1.2e-20	1.5e-18	9.5e-21	9.6e-19	2995	2737	862	1202	2606	3047	736	1451
ENSMUSG00000019880	Rspo3	2.084	1.3e-20	1.6e-18	5.6e-30	1.6e-27	2797	2380	487	732	2434	2650	415	883
ENSMUSG00000010529	Gm266	1.842	1.3e-20	1.6e-18	1.1e-14	4.7e-13	573	571	131	188	499	636	111	226
ENSMUSG00000053441	Adamts19	1.549	1.7e-20	2.1e-18	4.6e-14	1.8e-12	909	806	256	329	791	898	218	397
ENSMUSG00000043219	Hoxa6	1.891	2.2e-20	2.7e-18	9.7e-15	4.2e-13	566	510	119	170	493	568	101	205
ENSMUSG00000013584	Aldh1a2	2.836	2.3e-20	2.8e-18	3.1e-61	7.4e-58	13639	10897	1413	2022	11869	12133	1206	2441
ENSMUSG00000039470	Zdhhc2	-1.294	2.3e-20	2.8e-18	2.7e-25	4.5e-23	1939	2343	5500	5008	1687	2608	4699	6051
ENSMUSG00000028005	Gucy1b3	1.924	2.7e-20	3.2e-18	1.9e-18	1.4e-16	6556	6145	1159	2186	5705	6842	989	2638
ENSMUSG00000000394	Gcg	-3.738	2.7e-20	3.3e-18	1.6e-27	3.4e-25	18	17	207	268	16	19	176	323
ENSMUSG00000021614	Vcan	1.14	3.4e-20	4e-18	1.4e-21	1.5e-19	31105	28190	12204	14697	27067	31386	10426	17755
ENSMUSG00000045672	Col27a1	1.588	3.5e-20	4.2e-18	2.1e-23	2.8e-21	2412	2670	710	978	2099	2973	606	1180
ENSMUSG00000039270	Megf9	-1.024	3.9e-20	4.6e-18	1.4e-17	9e-16	2141	2554	4868	4687	1863	2843	4159	5663
ENSMUSG00000030102	Itpr1	1.112	4.3e-20	5.1e-18	6.3e-16	3.2e-14	3412	3295	1352	1749	2969	3669	1154	2112
ENSMUSG00000058254	Tspan7	-1.09	7.9e-20	9.2e-18	2e-17	1.3e-15	1242	1475	2914	2872	1080	1642	2490	3470
ENSMUSG00000025105	Bnc1	1.801	8.5e-20	9.7e-18	4.4e-17	2.7e-15	1501	1343	314	501	1306	1496	267	604
ENSMUSG00000032911	Cspg4	1.127	8.4e-20	9.7e-18	5e-16	2.6e-14	2158	2272	911	1115	1878	2530	778	1346
ENSMUSG00000033948	Zswim5	-1.328	8.7e-20	9.9e-18	1.7e-15	8e-14	476	554	1364	1223	414	616	1166	1478
ENSMUSG00000052125	F730043M19Rik	2.39	9.3e-20	1e-17	9.3e-16	4.7e-14	358	309	46	80	312	344	39	96
ENSMUSG00000024299	Adamts10	1.365	9.4e-20	1.1e-17	4.8e-24	7e-22	3640	4022	1318	1655	3167	4478	1125	1998
ENSMUSG00000052920	Prkg1	1.162	9.6e-20	1.1e-17	5.2e-20	4.9e-18	3564	3169	1397	1610	3102	3528	1193	1944
ENSMUSG00000045680	Tcf21	2.003	1.1e-19	1.2e-17	5.4e-27	1.1e-24	5095	4408	907	1461	4434	4908	774	1763
ENSMUSG00000019990	Pde7b	-1.291	1.1e-19	1.3e-17	3.5e-15	1.6e-13	521	631	1473	1348	453	702	1259	1629
ENSMUSG00000028176	Lrrc7	1.471	1.5e-19	1.6e-17	8.7e-12	2.5e-10	899	922	267	389	782	1027	227	469
ENSMUSG00000021838	Samd4	1.184	1.7e-19	1.8e-17	3.9e-15	1.8e-13	1797	1759	699	863	1564	1958	597	1042
ENSMUSG00000020357	Flt4	1.897	2.4e-19	2.6e-17	1e-12	3.4e-11	1077	1028	194	372	937	1145	164	447
ENSMUSG00000020542	Myocd	2.784	2.7e-19	2.9e-17	1.1e-66	3.9e-63	6768	5376	752	1008	5890	5986	642	1217
ENSMUSG00000022309	Angpt1	1.616	3.5e-19	3.7e-17	9.3e-16	4.7e-14	1956	1895	477	778	1702	2110	406	938
ENSMUSG00000004317	Clcn5	-1.098	3.8e-19	4e-17	1.6e-21	1.8e-19	3809	4348	9131	8335	3314	4841	7801	10070
ENSMUSG00000004360	9330159F19Rik	-1.261	4.1e-19	4.4e-17	3.7e-15	1.7e-13	537	644	1447	1387	467	717	1236	1676
ENSMUSG00000051359	Ncald	-1.215	4.3e-19	4.6e-17	1.3e-18	1e-16	960	1176	2583	2380	835	1309	2207	2876
ENSMUSG00000039103	Nexn	1.877	5.4e-19	5.7e-17	3.4e-12	1e-10	532	478	103	172	463	532	87	206
ENSMUSG00000021703	Serinc5	1.24	6.5e-19	6.8e-17	7.8e-27	1.6e-24	7268	6306	2800	2944	6325	7021	2392	3557
ENSMUSG00000026475	Rgs16	-1.256	6.5e-19	6.8e-17	3.6e-15	1.6e-13	549	639	1487	1352	477	711	1271	1634
ENSMUSG00000028214	Gem	1.739	7e-19	7.3e-17	1.3e-13	4.6e-12	1349	1342	291	515	1174	1494	247	620
ENSMUSG00000034648	Lrrn1	-1.445	8.9e-19	9.2e-17	6.6e-14	2.5e-12	294	356	866	903	255	396	740	1091
ENSMUSG00000055632	Hmcn2	2.381	9.4e-19	9.6e-17	1.3e-16	7.2e-15	308	309	45	73	268	344	38	87
ENSMUSG00000027748	Trpc4	2.191	9.4e-19	9.6e-17	9.3e-11	2.3e-09	371	370	49	113	323	412	41	135
ENSMUSG00000025492	Ifitm3	1.719	1.1e-18	1.1e-16	2.6e-12	7.9e-11	1034	1000	225	392	900	1113	191	472
ENSMUSG00000070056	Mfhas1	1.026	1.4e-18	1.4e-16	2e-16	1.1e-14	3151	2962	1392	1608	2742	3298	1189	1942
ENSMUSG00000022357	Klhl38	2.616	1.7e-18	1.7e-16	2.3e-19	1.9e-17	272	245	35	48	237	273	30	58
ENSMUSG00000039208	Metrnl	2.298	1.7e-18	1.7e-16	6.3e-14	2.4e-12	347	312	47	87	302	348	39	104
ENSMUSG00000056220	Pla2g4a	1.84	1.9e-18	1.9e-16	3.6e-23	4.8e-21	4244	3733	856	1370	3693	4157	730	1653
ENSMUSG00000028763	Hspg2	0.882	2e-18	2e-16	4e-14	1.6e-12	14300	13940	6952	8369	12444	15521	5939	10110
ENSMUSG00000020182	Ddc	-1.152	2.2e-18	2.2e-16	1.5e-15	7.4e-14	732	854	1743	1785	637	951	1489	2157
ENSMUSG00000033910	Gucy1a3	1.845	2.4e-18	2.3e-16	1.1e-18	8.3e-17	6931	6384	1321	2384	6031	7108	1127	2878
ENSMUSG00000052229	Gpr17	-1.715	2.5e-18	2.4e-16	2.7e-20	2.6e-18	1368	2255	6113	5786	1189	2510	5223	6990
ENSMUSG00000004508	Gab2	-0.996	2.4e-18	2.4e-16	8.2e-16	4.2e-14	1797	2188	4038	3918	1563	2436	3450	4733
ENSMUSG00000025092	Hspa12a	1.368	2.6e-18	2.5e-16	3.8e-21	3.9e-19	2331	2028	772	915	2029	2258	659	1105
ENSMUSG00000031402	Mpp1	1.051	2.7e-18	2.6e-16	1.2e-16	6.8e-15	2445	2457	1104	1260	2128	2735	943	1522
ENSMUSG00000032125	Robo4	2.396	3.4e-18	3.2e-16	3.7e-11	9.5e-10	1486	1357	137	405	1293	1511	115	486
ENSMUSG00000021482	Aaed1	1.254	3.8e-18	3.6e-16	3.1e-14	1.3e-12	1295	1146	493	529	1127	1276	421	639
ENSMUSG00000032796	Lama1	-0.979	4.5e-18	4.2e-16	2.6e-16	1.4e-14	1826	1598	3358	3388	1589	1779	2869	4093
ENSMUSG00000027993	Trim2	-1.168	4.6e-18	4.3e-16	7.1e-20	6.5e-18	1444	1730	3728	3412	1256	1926	3185	4122
ENSMUSG00000036790	Slitrk2	-1.416	5.9e-18	5.6e-16	4.2e-18	2.9e-16	785	1126	2607	2499	682	1253	2227	3019
ENSMUSG00000004698	Hdac9	-1.423	6e-18	5.6e-16	1.3e-16	7.4e-15	451	557	1431	1275	392	620	1223	1541
ENSMUSG00000021493	Pdlim7	0.961	6e-18	5.6e-16	2.6e-16	1.4e-14	4135	3951	1928	2221	3598	4399	1647	2683
ENSMUSG00000038077	Kcna6	-1.303	6e-18	5.6e-16	1.5e-15	7.2e-14	703	981	2080	2082	611	1092	1777	2515
ENSMUSG00000052821	Cysltr1	1.929	8.2e-18	7.5e-16	4.7e-15	2.1e-13	410	428	93	126	357	476	79	152
ENSMUSG00000027524	Edn3	2.262	9.3e-18	8.5e-16	7.9e-19	6.2e-17	2060	1757	267	528	1793	1957	227	636
ENSMUSG00000030306	Tmtc1	1.271	1.2e-17	1.1e-15	2.6e-11	6.7e-10	1188	1144	404	561	1034	1274	344	677
ENSMUSG00000001507	Itga3	1.101	1.8e-17	1.6e-15	1.3e-15	6.3e-14	2297	2042	935	1086	1999	2274	798	1312
ENSMUSG00000022332	Khdrbs3	-0.938	1.9e-17	1.7e-15	9.7e-18	6.6e-16	2447	2495	4904	4564	2129	2778	4190	5514
ENSMUSG00000027796	Smad9	1.307	1.9e-17	1.7e-15	5.5e-13	1.8e-11	1115	969	389	452	971	1079	332	546
ENSMUSG00000000555	Itga5	1.163	2.4e-17	2.1e-15	5.3e-15	2.4e-13	2903	2862	1092	1480	2526	3186	932	1787
ENSMUSG00000050315	Synpo2	2.774	2.5e-17	2.2e-15	3.9e-45	2.8e-42	11038	8717	1111	1775	9606	9706	948	2143
ENSMUSG00000000197	Nalcn	-1.774	2.4e-17	2.2e-15	3.1e-19	2.6e-17	419	655	1937	1740	364	728	1655	2103
ENSMUSG00000038775	Vill	1.784	2.6e-17	2.3e-15	1.9e-10	4.4e-09	529	552	111	202	460	615	94	243
ENSMUSG00000002059	Rab34	0.942	3e-17	2.6e-15	3.6e-17	2.3e-15	3824	3629	1885	1994	3328	4040	1610	2409
ENSMUSG00000028184	Lphn2	0.917	2.9e-17	2.6e-15	2.8e-14	1.1e-12	7055	6584	3276	3942	6139	7331	2798	4762
ENSMUSG00000019769	Syne1	1.189	3.1e-17	2.7e-15	4.3e-14	1.7e-12	1202	1251	541	535	1046	1393	462	647
ENSMUSG00000028525	Pde4b	1.113	3.2e-17	2.7e-15	1.1e-13	3.9e-12	1770	1647	719	859	1540	1834	614	1037
ENSMUSG00000049107	Ntf3	1.817	3.3e-17	2.9e-15	4.6e-10	1e-08	507	491	97	186	441	547	82	223
ENSMUSG00000030930	Chst15	2.122	3.7e-17	3.1e-15	1.5e-26	2.9e-24	6477	5463	1020	1722	5637	6083	870	2078
ENSMUSG00000022122	Ednrb	-1.484	3.7e-17	3.1e-15	7.1e-23	8.9e-21	16521	23770	58438	54285	14375	26464	49927	65583
ENSMUSG00000036036	Zfp57	0.979	3.6e-17	3.1e-15	7.6e-15	3.3e-13	2704	2925	1332	1521	2353	3256	1138	1837
ENSMUSG00000034164	Emid1	1.835	3.6e-17	3.1e-15	4.6e-12	1.4e-10	477	436	98	157	415	486	83	189
ENSMUSG00000073154	9330158H04Rik	2.431	3.8e-17	3.2e-15	6.1e-20	5.6e-18	404	322	66	69	352	359	56	83
ENSMUSG00000015605	Srf	0.95	4.2e-17	3.6e-15	2.8e-15	1.3e-13	5569	5072	2532	2970	4846	5647	2163	3588
ENSMUSG00000039239	Tgfb2	-1.66	5e-17	4.1e-15	7.1e-33	2.6e-30	2111	2729	8186	7116	1836	3038	6994	8598
ENSMUSG00000033542	Arhgef5	1.791	5.2e-17	4.3e-15	9.1e-14	3.4e-12	1667	1663	332	630	1451	1852	282	759
ENSMUSG00000044921	Rassf9	2.865	5.3e-17	4.4e-15	1.8e-16	1e-14	533	428	39	93	464	477	32	111
ENSMUSG00000026594	Ralgps2	0.914	5.7e-17	4.7e-15	2e-15	9.4e-14	4841	4495	2326	2624	4213	5005	1987	3170
ENSMUSG00000045281	Gpr20	2.728	6.8e-17	5.6e-15	8.5e-46	6.2e-43	1706	1330	226	232	1485	1481	193	280
ENSMUSG00000019842	Traf3ip2	1.557	6.8e-17	5.6e-15	2.1e-11	5.7e-10	629	623	173	252	547	694	147	303
ENSMUSG00000021194	Chga	-1.408	7.2e-17	5.9e-15	6.6e-13	2.2e-11	279	333	838	785	242	370	716	949
ENSMUSG00000092083	Kcnb2	1.668	7.8e-17	6.3e-15	1.3e-14	5.5e-13	502	514	155	165	437	572	132	199
ENSMUSG00000034586	Hid1	-1.236	8.3e-17	6.7e-15	3.7e-12	1.1e-10	447	569	1239	1155	388	633	1059	1396
ENSMUSG00000024500	Ppp2r2b	-1.229	1e-16	8e-15	1e-15	5.1e-14	619	714	1654	1474	538	795	1413	1781
ENSMUSG00000036306	Lzts1	-1.466	1.1e-16	8.8e-15	2.1e-12	6.5e-11	237	291	777	685	206	324	664	828
ENSMUSG00000034640	Tiparp	1.442	1.2e-16	9.3e-15	5.4e-20	5e-18	5569	5094	1597	2326	4846	5672	1363	2808
ENSMUSG00000005672	Kit	1.514	1.2e-16	9.8e-15	2.8e-16	1.5e-14	2487	2558	681	1083	2164	2848	581	1307
ENSMUSG00000004791	Pgf	1.802	1.3e-16	1e-14	5.4e-10	1.2e-08	528	534	104	200	459	595	88	240
ENSMUSG00000069227	Gprin1	-1.384	1.4e-16	1.1e-14	6.8e-19	5.5e-17	616	752	1897	1680	536	837	1621	2030
ENSMUSG00000024593	Megf10	-1.58	1.3e-16	1.1e-14	2.1e-16	1.1e-14	621	1013	2422	2466	539	1127	2069	2979
ENSMUSG00000050071	Bex1	-1.109	1.4e-16	1.1e-14	1.5e-14	6.3e-13	735	798	1729	1580	639	888	1477	1909
ENSMUSG00000022018	Rgcc	-1.312	1.4e-16	1.1e-14	6e-12	1.8e-10	346	438	1022	928	301	487	873	1122
ENSMUSG00000029563	Foxp2	1.642	1.5e-16	1.2e-14	4e-23	5.2e-21	6665	5868	1611	2401	5800	6533	1375	2899
ENSMUSG00000035104	Eva1a	2.078	1.5e-16	1.2e-14	1.5e-14	6.4e-13	849	725	134	239	739	808	113	287
ENSMUSG00000020439	Smtn	0.993	1.6e-16	1.2e-14	4.2e-14	1.6e-12	2504	2490	1138	1368	2179	2772	972	1652
ENSMUSG00000033066	Gas7	-1.495	2.1e-16	1.6e-14	4.1e-25	6.7e-23	1565	2113	5472	4902	1361	2352	4675	5923
ENSMUSG00000050666	Vstm4	1.83	2.1e-16	1.6e-14	6.5e-12	1.9e-10	1184	1166	222	439	1030	1298	188	528
ENSMUSG00000006782	Cnp	-1.549	2.6e-16	2e-14	5.2e-22	6e-20	1487	2192	5619	5152	1293	2440	4801	6225
ENSMUSG00000071226	Cecr2	-1.168	2.7e-16	2.1e-14	9e-18	6.2e-16	936	1092	2404	2160	814	1216	2054	2610
ENSMUSG00000032839	Trpc1	1.34	2.8e-16	2.1e-14	4.9e-12	1.4e-10	838	828	296	361	729	922	252	436
ENSMUSG00000018566	Slc2a4	1.231	2.7e-16	2.1e-14	2e-11	5.3e-10	1125	1062	405	526	979	1182	345	634
ENSMUSG00000001053	N4bp3	1.297	3.1e-16	2.3e-14	3.2e-10	7.1e-09	939	937	316	446	817	1043	269	538
ENSMUSG00000065592	Mir145	2.749	3.4e-16	2.6e-14	2.7e-18	1.9e-16	225	180	29	31	196	201	25	37
ENSMUSG00000021696	Elovl7	-1.582	3.9e-16	2.9e-14	1.6e-13	5.6e-12	196	229	685	589	170	255	586	712
ENSMUSG00000027692	Tnik	-1.01	4.1e-16	3.1e-14	5.6e-15	2.5e-13	1051	1212	2293	2266	914	1349	1959	2738
ENSMUSG00000029651	Mtus2	1.138	5.3e-16	3.9e-14	1.3e-12	4.2e-11	1232	1305	538	615	1072	1453	459	742
ENSMUSG00000020051	Pah	-1.8	6.3e-16	4.6e-14	1e-13	3.9e-12	105	140	441	413	91	155	377	499
ENSMUSG00000031539	Ap3m2	-1.224	6.8e-16	5e-14	2.7e-11	7e-10	410	536	1133	1079	356	596	968	1304
ENSMUSG00000028517	Ppap2b	1.229	6.9e-16	5.1e-14	4.8e-14	1.9e-12	2185	2182	770	1090	1901	2429	657	1315
ENSMUSG00000042750	Bex2	-0.928	9.9e-16	7.2e-14	2.3e-15	1.1e-13	1686	1875	3453	3327	1467	2087	2950	4020
ENSMUSG00000024827	Gldc	-1.952	1e-15	7.5e-14	1.5e-33	5.7e-31	538	696	2604	2178	468	774	2225	2632
ENSMUSG00000041607	Mbp	-1.505	1.2e-15	8.6e-14	3.9e-18	2.8e-16	541	748	1931	1731	470	832	1650	2092
ENSMUSG00000032194	Kank2	1.225	1.3e-15	9.1e-14	9.9e-17	5.7e-15	5384	5168	1875	2634	4685	5754	1601	3181
ENSMUSG00000041119	Pde9a	1.079	1.3e-15	9.4e-14	6e-14	2.3e-12	1880	1628	818	841	1636	1813	699	1016
ENSMUSG00000032024	Clmp	1.579	1.4e-15	1e-13	2.8e-21	2.9e-19	3779	3318	964	1409	3289	3695	823	1701
ENSMUSG00000068748	Ptprz1	-1.622	1.5e-15	1e-13	7.9e-16	4.1e-14	546	917	2292	2216	474	1020	1958	2677
ENSMUSG00000052105	Soga2	0.811	1.5e-15	1e-13	1e-13	3.9e-12	6402	6342	3811	3455	5571	7061	3256	4174
ENSMUSG00000028464	Tpm2	1.373	1.5e-15	1.1e-13	1.2e-15	5.7e-14	2993	3015	920	1396	2604	3357	785	1685
ENSMUSG00000026207	Speg	0.992	1.6e-15	1.1e-13	3.5e-14	1.4e-12	1908	1987	941	1016	1660	2212	804	1227
ENSMUSG00000018474	Chd3	0.786	1.5e-15	1.1e-13	2e-12	6.3e-11	23533	22805	12387	14481	20478	25390	10582	17494
ENSMUSG00000026188	Tmem169	-1.249	1.6e-15	1.1e-13	7.2e-11	1.8e-09	371	496	1065	999	322	552	910	1207
ENSMUSG00000046844	Vat1l	-1.575	1.8e-15	1.2e-13	1.2e-25	2.1e-23	1255	1730	4725	4173	1091	1925	4037	5042
ENSMUSG00000031586	Rbpms	1.688	1.7e-15	1.2e-13	2.1e-23	2.8e-21	4537	3920	1056	1566	3948	4365	901	1890
ENSMUSG00000057530	Ece1	1.204	1.7e-15	1.2e-13	5.1e-17	3.1e-15	8374	7976	2971	4122	7287	8880	2537	4978
ENSMUSG00000021268	Meg3	1.137	1.9e-15	1.3e-13	4.6e-22	5.3e-20	12826	14381	5717	6655	11161	16011	4884	8039
ENSMUSG00000026728	Vim	-0.778	1.9e-15	1.3e-13	1.7e-14	7.1e-13	26919	29267	48309	48054	23424	32585	41273	58055
ENSMUSG00000030077	Chl1	-1.836	2.3e-15	1.5e-13	3.2e-32	1.1e-29	1075	1491	4953	4220	935	1659	4232	5099
ENSMUSG00000032118	Fez1	-1.403	2.2e-15	1.5e-13	5e-16	2.6e-14	643	937	2151	2034	559	1043	1838	2457
ENSMUSG00000006344	Ggt5	2.433	2.3e-15	1.5e-13	2.2e-15	1e-13	240	226	32	54	209	252	27	64
ENSMUSG00000031328	Flna	0.764	2.2e-15	1.5e-13	1.5e-12	4.7e-11	115659	108538	61590	70410	100644	120843	52619	85064
ENSMUSG00000038576	Susd4	1.209	2.1e-15	1.5e-13	2.2e-12	6.8e-11	973	966	409	430	847	1075	349	519
ENSMUSG00000043251	Exoc3l	2.218	2.3e-15	1.5e-13	1.1e-10	2.7e-09	301	264	37	84	262	294	31	100
ENSMUSG00000051000	Fam160a1	-1.601	2.3e-15	1.5e-13	3.1e-10	7e-09	135	213	539	520	117	237	461	628
ENSMUSG00000031217	Efnb1	0.973	2.4e-15	1.6e-13	4.6e-13	1.6e-11	3529	3488	1562	2009	3071	3883	1334	2426
ENSMUSG00000019966	Kitl	1.596	2.5e-15	1.7e-13	2.9e-15	1.3e-13	2743	2653	656	1127	2387	2954	559	1360
ENSMUSG00000034574	Daam1	0.857	2.7e-15	1.8e-13	1.5e-14	6.1e-13	4569	4514	2374	2637	3976	5026	2028	3186
ENSMUSG00000070509	Rgma	1.103	3.1e-15	2e-13	3.1e-12	9.5e-11	1384	1247	582	642	1205	1389	497	775
ENSMUSG00000000214	Th	-1.356	3e-15	2e-13	1.7e-11	4.7e-10	267	329	793	735	232	366	678	888
ENSMUSG00000027338	Prnd	2.188	3.3e-15	2.2e-13	1.1e-20	1.1e-18	992	803	161	232	864	894	137	279
ENSMUSG00000028373	Astn2	-1.378	3.3e-15	2.2e-13	9.6e-11	2.3e-09	303	452	989	975	263	502	845	1178
ENSMUSG00000063605	Ccdc102a	1.229	3.5e-15	2.3e-13	1e-10	2.5e-09	1092	1157	404	555	950	1288	344	669
ENSMUSG00000084120	Gm11624	3.516	4e-15	2.6e-13	2.2e-17	1.4e-15	150	121	5	18	131	135	4	21
ENSMUSG00000031202	Rab39b	-1.376	4.1e-15	2.7e-13	4.1e-14	1.6e-12	372	432	1117	972	323	481	955	1175
ENSMUSG00000025969	Nrp2	0.767	4.4e-15	2.9e-13	3.7e-13	1.3e-11	22828	20812	12476	13159	19865	23172	10659	15897
ENSMUSG00000034911	Ushbp1	2.841	4.5e-15	2.9e-13	1.4e-06	1.7e-05	307	343	11	81	267	382	8	96
ENSMUSG00000029669	Tspan12	1.513	5e-15	3.2e-13	2.9e-21	3.1e-19	3629	3168	989	1389	3158	3528	844	1677
ENSMUSG00000020122	Egfr	1.705	5.4e-15	3.4e-13	2.6e-15	1.2e-13	4167	3999	878	1626	3626	4453	749	1962
ENSMUSG00000023945	Slc5a7	-1.497	5.4e-15	3.5e-13	7.3e-12	2.1e-10	256	372	928	846	222	413	793	1022
ENSMUSG00000039116	Gpr126	-1.405	6e-15	3.8e-13	7.2e-18	5e-16	785	1108	2381	2635	682	1233	2034	3183
ENSMUSG00000031626	Sorbs2	-1.175	6e-15	3.8e-13	6.3e-14	2.4e-12	600	671	1527	1347	522	747	1305	1628
ENSMUSG00000033740	St18	-1.631	6.2e-15	3.9e-13	8.3e-20	7.4e-18	440	597	1720	1494	382	664	1470	1806
ENSMUSG00000024304	Cdh2	-1.358	6.6e-15	4.2e-13	1.7e-22	2.1e-20	6859	9224	21609	19621	5968	10269	18462	23705
ENSMUSG00000026921	Egfl7	1.824	6.9e-15	4.4e-13	7.1e-15	3.1e-13	2585	2745	510	995	2249	3056	434	1200
ENSMUSG00000026674	Ddr2	1.78	7.2e-15	4.5e-13	7e-15	3.1e-13	3762	3554	725	1404	3274	3957	618	1694
ENSMUSG00000027797	Dclk1	-1.556	7.4e-15	4.6e-13	7.5e-29	1.8e-26	1900	2460	6869	5960	1653	2738	5869	7201
ENSMUSG00000062760	1810041L15Rik	-1.737	7.9e-15	4.9e-13	1e-13	3.8e-12	142	180	581	493	123	200	497	596
ENSMUSG00000086266	Igf2as	1.801	8e-15	5e-13	2.3e-10	5.4e-09	805	766	151	300	701	853	128	360
ENSMUSG00000051910	Sox6	-1.074	8.8e-15	5.5e-13	6e-13	2e-11	638	666	1367	1378	555	741	1168	1665
ENSMUSG00000015224	Cyp2j9	-1.769	9e-15	5.6e-13	1e-13	3.9e-12	105	127	409	382	91	141	350	462
ENSMUSG00000009394	Syn2	-1.392	9e-15	5.6e-13	3e-13	1e-11	326	374	985	852	283	416	842	1030
ENSMUSG00000027792	Bche	-1	9.5e-15	5.9e-13	6.3e-14	2.4e-12	1382	1711	2985	3204	1202	1904	2550	3871
ENSMUSG00000020598	Nrcam	-1.742	9.7e-15	6e-13	3.1e-33	1.2e-30	1255	1639	5237	4447	1091	1824	4475	5373
ENSMUSG00000001739	Cldn15	2.347	1e-14	6.1e-13	1.6e-17	1.1e-15	364	287	58	70	317	320	49	84
ENSMUSG00000005583	Mef2c	-0.973	1e-14	6.2e-13	2.8e-14	1.1e-12	2509	3175	5559	5601	2183	3534	4749	6767
ENSMUSG00000031278	Acsl4	-0.917	1e-14	6.3e-13	3.5e-14	1.4e-12	1503	1613	3083	2807	1308	1796	2634	3392
ENSMUSG00000028780	Sema3c	-1.208	1.1e-14	6.7e-13	4e-16	2.1e-14	829	1047	2046	2291	721	1165	1748	2767
ENSMUSG00000021835	Bmp4	1.902	1.2e-14	7e-13	7.8e-13	2.6e-11	2099	2169	361	781	1826	2415	307	941
ENSMUSG00000020387	Phf15	1.894	1.2e-14	7.2e-13	1.8e-13	6.4e-12	519	432	104	151	452	481	88	182
ENSMUSG00000026872	Zeb2	-0.808	1.2e-14	7.3e-13	1.3e-12	4.2e-11	8029	9443	15578	15009	6986	10513	13309	18133
ENSMUSG00000034450	Gulo	-2.319	1.4e-14	8.1e-13	3.6e-14	1.4e-12	42	70	308	254	36	78	264	308
ENSMUSG00000039395	Mreg	-1.558	1.4e-14	8.5e-13	4.3e-10	9.4e-09	138	210	505	520	119	233	431	628
ENSMUSG00000021217	Tshz3	0.949	1.4e-14	8.6e-13	8.4e-13	2.8e-11	2616	2349	1183	1386	2277	2616	1010	1674
ENSMUSG00000022514	Il1rap	-1.114	1.4e-14	8.6e-13	4.8e-12	1.4e-10	690	906	1679	1780	600	1008	1434	2150
ENSMUSG00000043391	2510009E07Rik	1.083	1.5e-14	8.7e-13	9.8e-11	2.4e-09	1559	1500	615	826	1357	1670	525	997
ENSMUSG00000041482	Piezo2	1.047	1.5e-14	9e-13	4.9e-11	1.2e-09	1571	1428	647	803	1367	1590	552	969
ENSMUSG00000092060	Bend4	-0.922	1.6e-14	9.5e-13	9.9e-15	4.3e-13	1346	1354	2618	2500	1171	1508	2237	3021
ENSMUSG00000024063	Lbh	-0.783	1.6e-14	9.5e-13	3.8e-14	1.5e-12	6495	6906	11588	11474	5652	7689	9900	13862
ENSMUSG00000046668	Cxxc5	-1.195	2e-14	1.1e-12	1.6e-14	6.5e-13	669	820	1799	1617	582	913	1537	1954
ENSMUSG00000028583	Pdpn	-1.043	1.8e-14	1.1e-12	7.1e-13	2.3e-11	723	761	1607	1453	629	847	1373	1756
ENSMUSG00000041923	Nol4	-1.47	2.1e-14	1.2e-12	3.3e-12	1e-10	203	203	599	528	177	226	512	638
ENSMUSG00000015468	Notch4	1.452	2e-14	1.2e-12	8.5e-11	2.1e-09	1035	979	284	451	901	1090	242	543
ENSMUSG00000033685	Ucp2	-0.989	2.2e-14	1.3e-12	3.2e-13	1.1e-11	932	928	1943	1749	811	1033	1660	2114
ENSMUSG00000091455	Otogl	2.169	2.2e-14	1.3e-12	1.4e-11	3.9e-10	272	258	40	78	237	287	33	93
ENSMUSG00000030222	Rerg	1.427	2.4e-14	1.4e-12	3.9e-11	1e-09	635	552	199	241	553	615	170	291
ENSMUSG00000053626	Tll1	2.072	2.8e-14	1.6e-12	5.2e-12	1.5e-10	1067	935	150	326	929	1041	127	392
ENSMUSG00000036103	Colec12	1.634	3.1e-14	1.8e-12	1.2e-14	5.2e-13	3258	3162	737	1330	2835	3520	628	1605
ENSMUSG00000039485	Tspyl4	-0.866	3.2e-14	1.8e-12	2.7e-14	1.1e-12	2320	2474	4594	4147	2019	2754	3925	5010
ENSMUSG00000019936	Epyc	2.767	3.3e-14	1.9e-12	1.6e-15	7.7e-14	458	361	36	84	399	402	30	100
ENSMUSG00000039377	Hlx	1.836	4e-14	2.3e-12	1.2e-16	6.7e-15	2951	2607	548	1008	2568	2903	467	1215
ENSMUSG00000039031	Arhgap18	1.632	4e-14	2.3e-12	9.4e-14	3.5e-12	2084	2135	486	874	1813	2377	414	1054
ENSMUSG00000037552	Plekhg2	0.798	4.1e-14	2.3e-12	7.4e-13	2.4e-11	5385	5546	2969	3315	4686	6175	2536	4005
ENSMUSG00000007805	Twist2	1.836	4.1e-14	2.3e-12	1.6e-10	3.8e-09	368	336	72	124	320	374	61	149
ENSMUSG00000026764	Kif5c	-1.519	4.3e-14	2.4e-12	2.8e-29	7.4e-27	3516	4446	12259	10573	3059	4950	10474	12774
ENSMUSG00000037610	Kcnmb2	2.992	4.3e-14	2.4e-12	1.8e-28	4.3e-26	1631	1239	125	235	1420	1380	106	282
ENSMUSG00000004665	Cnn2	1.51	4.4e-14	2.4e-12	1.1e-18	8.4e-17	12809	11526	3357	5181	11146	12833	2867	6258
ENSMUSG00000028496	Mllt3	0.885	4.2e-14	2.4e-12	5.3e-14	2.1e-12	3907	3435	1929	2045	3400	3825	1648	2470
ENSMUSG00000034940	Synrg	-0.86	5.2e-14	2.9e-12	1.6e-13	5.7e-12	1995	2233	4007	3673	1736	2486	3424	4438
ENSMUSG00000053965	Pde5a	0.744	5.4e-14	2.9e-12	4.3e-12	1.3e-10	18271	16559	10017	10774	15899	18436	8558	13016
ENSMUSG00000040723	Rcsd1	1.169	5.3e-14	2.9e-12	1.5e-11	4.1e-10	1638	1677	613	859	1425	1867	523	1036
ENSMUSG00000030844	Rgs10	1.603	6e-14	3.3e-12	2.3e-13	8.2e-12	820	688	216	280	714	766	184	337
ENSMUSG00000004633	Chn2	-1.073	6.7e-14	3.7e-12	7.1e-13	2.3e-11	686	727	1583	1392	597	809	1353	1682
ENSMUSG00000033306	Lpp	1.487	7.6e-14	4.1e-12	3.2e-31	9.7e-29	9750	8144	2940	3441	8485	9068	2511	4156
ENSMUSG00000039323	Igfbp2	1.147	7.7e-14	4.2e-12	1.1e-22	1.4e-20	7662	6538	3135	3276	6668	7280	2678	3958
ENSMUSG00000025608	Podxl	1.545	7.7e-14	4.2e-12	8.2e-18	5.7e-16	3928	3519	992	1558	3418	3918	846	1881
ENSMUSG00000037335	Hand1	2.333	8.4e-14	4.5e-12	3.8e-20	3.6e-18	865	685	121	186	753	763	103	223
ENSMUSG00000017943	Gdap1l1	-1.517	8.7e-14	4.7e-12	3.9e-19	3.3e-17	446	509	1481	1255	388	566	1266	1517
ENSMUSG00000002980	Bcam	1.529	8.7e-14	4.7e-12	1.1e-15	5.5e-14	2228	2006	569	896	1939	2234	485	1081
ENSMUSG00000038168	Leprel1	0.966	8.9e-14	4.8e-12	7.6e-11	1.9e-09	1680	1488	852	770	1462	1657	728	931
ENSMUSG00000027009	Itga4	-1.487	9.6e-14	5.1e-12	6.3e-23	8e-21	2503	3510	8926	7933	2177	3907	7626	9584
ENSMUSG00000043639	Rbm20	-1.581	1e-13	5.5e-12	3.4e-11	8.8e-10	128	176	466	444	111	195	398	537
ENSMUSG00000031489	Adrb3	1.73	1.1e-13	5.7e-12	3.9e-11	1e-09	351	381	89	132	305	424	75	158
ENSMUSG00000022773	Ypel1	-0.892	1.1e-13	5.8e-12	3.2e-13	1.1e-11	1323	1479	2609	2596	1151	1647	2229	3136
ENSMUSG00000033676	Gabrb3	-1.672	1.1e-13	6e-12	2.5e-22	3e-20	442	546	1711	1440	384	607	1462	1740
ENSMUSG00000006435	Neurl1a	0.937	1.2e-13	6.5e-12	4.3e-12	1.3e-10	1990	1799	946	1031	1732	2003	808	1245
ENSMUSG00000032366	Tpm1	1.263	1.3e-13	6.9e-12	3.6e-17	2.3e-15	17497	16186	5786	8247	15226	18021	4942	9962
ENSMUSG00000041912	Tdrkh	-1.5	1.3e-13	6.9e-12	2e-14	8.3e-13	305	369	1030	880	265	411	880	1064
ENSMUSG00000023886	Smoc2	1.843	1.5e-13	7.8e-12	3.6e-14	1.4e-12	4941	5244	924	1914	4299	5838	788	2310
ENSMUSG00000055022	Cntn1	-1.636	1.5e-13	7.9e-12	9.2e-20	8.3e-18	367	400	1301	1085	319	445	1112	1311
ENSMUSG00000031772	Cntnap4	-1.32	1.7e-13	8.8e-12	3.8e-11	9.7e-10	262	260	682	623	228	290	583	753
ENSMUSG00000050103	Agmo	-1.819	2.1e-13	1.1e-11	3.8e-10	8.3e-09	70	122	349	328	60	135	298	397
ENSMUSG00000045613	Chrm2	2.087	2.4e-13	1.2e-11	4.8e-51	5.4e-48	7953	6275	1560	1787	6921	6987	1332	2159
ENSMUSG00000070639	Lrrc8b	-1.142	2.6e-13	1.3e-11	6e-16	3.1e-14	938	1151	2430	2186	816	1281	2076	2642
ENSMUSG00000031425	Plp1	-1.281	2.6e-13	1.3e-11	4.6e-15	2.1e-13	1031	1511	3047	3133	896	1681	2603	3785
ENSMUSG00000014846	Tppp3	-1.101	2.5e-13	1.3e-11	4.7e-10	1e-08	483	620	1228	1143	420	690	1049	1381
ENSMUSG00000027612	Mmp24	-1.409	2.6e-13	1.3e-11	8.6e-10	1.8e-08	196	279	662	601	170	310	566	726
ENSMUSG00000043110	Lrrn4	1.549	2.5e-13	1.3e-11	6.9e-09	1.3e-07	443	463	116	193	385	515	98	232
ENSMUSG00000043004	Gng2	-1.061	2.8e-13	1.4e-11	1.8e-19	1.5e-17	5449	6310	12954	11578	4741	7025	11068	13988
ENSMUSG00000033149	Phldb2	1.243	2.7e-13	1.4e-11	5.2e-17	3.1e-15	8410	7707	2832	3975	7318	8581	2419	4801
ENSMUSG00000036158	Prickle1	1.349	2.8e-13	1.4e-11	6.2e-14	2.4e-12	2342	2228	706	1086	2038	2481	602	1310
ENSMUSG00000038816	Ctnnal1	-0.869	2.8e-13	1.4e-11	6.7e-12	1.9e-10	1435	1702	2893	2839	1248	1895	2472	3430
ENSMUSG00000034413	Neurl1b	1.248	2.7e-13	1.4e-11	3.7e-09	7.2e-08	790	706	270	359	688	786	230	433
ENSMUSG00000028871	Rspo1	2.048	3.2e-13	1.6e-11	3.2e-16	1.7e-14	526	419	100	128	458	467	85	154
ENSMUSG00000046999	1110032F04Rik	-1.876	3.1e-13	1.6e-11	1.2e-12	3.9e-11	92	70	306	285	80	78	262	345
ENSMUSG00000074274	D930028M14Rik	-1.691	3.4e-13	1.7e-11	1.8e-13	6.5e-12	182	252	758	646	158	280	648	781
ENSMUSG00000055415	Atp10b	-1.693	3.4e-13	1.7e-11	7.5e-12	2.2e-10	198	329	897	806	171	365	767	974
ENSMUSG00000025856	Pdgfa	1.131	3.4e-13	1.7e-11	1.6e-09	3.3e-08	888	940	373	461	773	1046	318	556
ENSMUSG00000016382	Pls3	-0.749	3.8e-13	1.9e-11	8.6e-13	2.8e-11	5258	5534	9051	9084	4575	6161	7733	10975
ENSMUSG00000055866	Per2	1.243	3.9e-13	1.9e-11	1.8e-10	4.3e-09	711	683	281	307	619	760	240	371
ENSMUSG00000055737	Ghr	1.647	4e-13	2e-11	5e-18	3.5e-16	7382	6529	1666	2774	6424	7270	1422	3349
ENSMUSG00000031825	Crispld2	2.134	4.6e-13	2.3e-11	1.3e-26	2.6e-24	9138	7392	1413	2352	7952	8231	1206	2839
ENSMUSG00000030761	Myo7a	1.596	4.7e-13	2.3e-11	1.2e-10	3e-09	377	419	111	152	328	466	94	183
ENSMUSG00000024640	Psat1	-0.802	5.2e-13	2.5e-11	3.5e-13	1.2e-11	4162	4003	7504	6732	3622	4457	6411	8134
ENSMUSG00000008489	Elavl2	-1.197	5.4e-13	2.6e-11	1.3e-18	1e-16	1088	1299	2911	2566	946	1446	2487	3101
ENSMUSG00000042050	Wdr60	1.1	5.6e-13	2.7e-11	6e-09	1.1e-07	999	1001	399	533	869	1115	340	643
ENSMUSG00000030218	Mgp	2.553	6e-13	2.9e-11	9.5e-16	4.8e-14	520	408	53	105	453	455	44	126
ENSMUSG00000078190	Dnm3os	1.584	6e-13	2.9e-11	4.6e-14	1.8e-12	3191	3050	746	1334	2777	3396	636	1610
ENSMUSG00000019960	Dusp6	-1.197	6.4e-13	3.1e-11	4.1e-25	6.7e-23	5106	5553	13110	11338	4443	6182	11201	13698
ENSMUSG00000022579	Gpihbp1	3.242	6.9e-13	3.3e-11	3.1e-18	2.2e-16	125	117	14	11	109	130	12	14
ENSMUSG00000001119	Col6a1	2.007	6.8e-13	3.3e-11	8e-14	3e-12	10405	11567	1681	3788	9054	12878	1434	4573
ENSMUSG00000042379	Esm1	2.562	7e-13	3.3e-11	6.2e-13	2.1e-11	181	150	37	19	158	167	32	24
ENSMUSG00000024044	Epb4.1l3	-0.784	6.8e-13	3.3e-11	1.2e-11	3.3e-10	2763	3211	5117	5177	2404	3575	4372	6254
ENSMUSG00000047844	Bex4	-0.99	7e-13	3.3e-11	3.8e-11	9.7e-10	680	777	1496	1401	591	865	1278	1693
ENSMUSG00000021763	BC067074	1.341	7.2e-13	3.4e-11	1e-10	2.5e-09	1170	1079	355	532	1018	1201	302	641
ENSMUSG00000024008	Cpne5	1.619	7.3e-13	3.5e-11	6.3e-11	1.6e-09	678	585	161	249	590	652	137	300
ENSMUSG00000043496	Tril	-1.419	7.7e-13	3.6e-11	5.6e-30	1.6e-27	2162	2451	6676	5665	1881	2729	5704	6845
ENSMUSG00000054435	Gimap4	2.407	8e-13	3.8e-11	1e-11	2.8e-10	820	675	79	204	714	752	66	244
ENSMUSG00000023087	Ccrn4l	-0.71	8.2e-13	3.9e-11	1e-11	2.9e-10	17467	19368	30347	29931	15199	21564	25927	36160
ENSMUSG00000056204	Pgpep1	-0.79	8.5e-13	4e-11	2.9e-13	1e-11	2566	2643	4620	4389	2233	2943	3947	5303
ENSMUSG00000041141	Pnmal1	-1.354	8.7e-13	4.1e-11	8.6e-10	1.8e-08	196	259	599	566	170	288	512	684
ENSMUSG00000012017	Scarf2	1.159	8.9e-13	4.2e-11	3.1e-18	2.3e-16	2391	2751	1080	1222	2080	3063	922	1476
ENSMUSG00000021823	Vcl	0.723	9.1e-13	4.3e-11	5.1e-11	1.3e-09	10925	10330	6070	6801	9507	11501	5186	8216
ENSMUSG00000028883	Sema3a	1.616	9.4e-13	4.4e-11	2.9e-17	1.8e-15	3786	3337	881	1442	3295	3716	751	1740
ENSMUSG00000031207	Msn	-0.75	1.1e-12	5e-11	5.5e-12	1.6e-10	4923	5137	8881	8040	4284	5719	7588	9714
ENSMUSG00000048070	Pirt	-1.534	1.1e-12	5.1e-11	2.8e-20	2.8e-18	712	1004	2658	2319	619	1117	2271	2802
ENSMUSG00000032595	Cdhr4	1.586	1.1e-12	5.1e-11	1.4e-10	3.3e-09	366	406	109	147	318	452	93	177
ENSMUSG00000044433	Camsap3	-1.271	1.2e-12	5.4e-11	3.8e-10	8.4e-09	268	279	710	612	233	311	607	740
ENSMUSG00000028211	Trp53inp1	-0.799	1.2e-12	5.7e-11	3.2e-12	9.7e-11	2273	2572	4324	4109	1978	2863	3694	4964
ENSMUSG00000020868	Xylt2	0.838	1.2e-12	5.7e-11	1.3e-11	3.6e-10	2427	2515	1302	1460	2112	2800	1112	1764
ENSMUSG00000024525	Impa2	1.011	1.3e-12	5.8e-11	3.1e-10	7e-09	1233	1121	566	601	1073	1248	483	726
ENSMUSG00000035967	Ddx26b	1.077	1.3e-12	6e-11	9.8e-16	4.9e-14	2321	2636	1090	1258	2019	2935	931	1519
ENSMUSG00000043099	Hic1	1.607	1.3e-12	6.1e-11	3.8e-17	2.3e-15	3236	3610	851	1395	2816	4019	726	1683
ENSMUSG00000022367	Has2	1.81	1.4e-12	6.2e-11	1.5e-13	5.4e-12	2091	1864	382	745	1820	2076	325	898
ENSMUSG00000036334	Igsf10	0.906	1.4e-12	6.5e-11	3.1e-10	7e-09	1948	1796	901	1095	1695	2000	769	1322
ENSMUSG00000047867	Gimap6	2.111	1.5e-12	6.7e-11	6.9e-09	1.3e-07	973	907	113	324	847	1010	95	388
ENSMUSG00000021215	Net1	1.281	1.5e-12	6.8e-11	6.4e-23	8.1e-21	7982	6791	2750	3324	6946	7561	2349	4015
ENSMUSG00000030067	Foxp1	0.802	1.6e-12	7e-11	2.7e-12	8.2e-11	9015	8050	4618	5170	7845	8963	3945	6245
ENSMUSG00000019737	Syne4	1.614	1.6e-12	7e-11	6.3e-10	1.4e-08	388	372	98	150	338	414	83	180
ENSMUSG00000054555	Adam12	-1.334	1.6e-12	7.1e-11	2.8e-24	4.3e-22	3938	4894	11916	10362	3426	5448	10181	12519
ENSMUSG00000036295	Lrrn3	-0.987	1.6e-12	7.1e-11	2.2e-15	1e-13	1869	2235	4259	3883	1626	2488	3639	4692
ENSMUSG00000040618	Pck2	1.034	1.6e-12	7.2e-11	1.4e-12	4.6e-11	2696	2507	1095	1442	2346	2791	935	1741
ENSMUSG00000031910	Has3	-1.753	1.7e-12	7.7e-11	1.4e-12	4.5e-11	93	96	338	301	81	107	289	364
ENSMUSG00000031709	Tbc1d9	-0.991	1.8e-12	7.9e-11	1.2e-13	4.5e-12	1036	1177	2325	2076	901	1310	1987	2509
ENSMUSG00000000861	Bcl11a	0.819	1.8e-12	8e-11	1.3e-11	3.7e-10	2954	2695	1543	1658	2571	3001	1318	2003
ENSMUSG00000018166	Erbb3	-1.546	1.9e-12	8.3e-11	2.6e-21	2.8e-19	5117	7640	19774	17490	4452	8505	16894	21131
ENSMUSG00000041741	Pde3a	1.761	2e-12	8.9e-11	7.7e-16	4e-14	3552	3124	696	1272	3091	3478	593	1535
ENSMUSG00000063077	Kif1b	-0.853	2.1e-12	9.2e-11	2.8e-15	1.3e-13	9297	9816	18230	16293	8090	10929	15575	19685
ENSMUSG00000053519	Kcnip1	2.192	2.1e-12	9.2e-11	1.1e-13	4.1e-12	190	222	39	51	165	247	33	61
ENSMUSG00000079022	Col22a1	1.351	2.2e-12	9.6e-11	3.9e-12	1.2e-10	1619	1503	482	740	1409	1674	411	893
ENSMUSG00000026463	Atp2b4	1.102	2.2e-12	9.8e-11	2.1e-12	6.5e-11	2497	2422	955	1334	2173	2697	815	1610
ENSMUSG00000063611	Gm10134	2.834	2.3e-12	9.9e-11	6.2e-17	3.6e-15	140	137	19	20	122	153	16	24
ENSMUSG00000013089	Etv5	-0.888	2.6e-12	1.1e-10	4.1e-13	1.4e-11	1525	1548	3017	2671	1327	1723	2578	3227
ENSMUSG00000033949	Trim36	-1.365	2.5e-12	1.1e-10	1e-10	2.4e-09	196	215	548	510	170	239	468	617
ENSMUSG00000022454	Nell2	-1.452	2.9e-12	1.2e-10	1.2e-19	1.1e-17	3712	5477	13246	11909	3229	6097	11317	14388
ENSMUSG00000064272	Gpbar1	2.533	2.7e-12	1.2e-10	1e-12	3.4e-11	188	151	19	39	164	168	16	46
ENSMUSG00000028565	Nfia	0.965	2.9e-12	1.2e-10	1.1e-11	3e-10	3043	2941	1321	1741	2648	3274	1128	2102
ENSMUSG00000052504	Epha3	-0.86	2.7e-12	1.2e-10	2.3e-11	6e-10	1108	1126	1930	2125	964	1254	1649	2567
ENSMUSG00000036412	Arsi	2.158	2.7e-12	1.2e-10	4.6e-09	8.8e-08	250	284	34	86	217	316	28	102
ENSMUSG00000014444	Piezo1	0.751	3e-12	1.3e-10	1.1e-11	2.9e-10	4719	4617	2630	2913	4106	5140	2247	3519
ENSMUSG00000074303	Gm10664	2.227	3.1e-12	1.3e-10	1.3e-11	3.7e-10	227	187	31	57	198	209	26	68
ENSMUSG00000038517	Tbkbp1	1.013	3.1e-12	1.3e-10	1.8e-09	3.6e-08	1091	1112	501	589	949	1238	428	711
ENSMUSG00000017057	Il13ra1	2.203	3.3e-12	1.4e-10	2.7e-17	1.7e-15	2121	1724	279	556	1846	1920	237	669
ENSMUSG00000038665	Dgki	-1.288	3.3e-12	1.4e-10	3.5e-10	7.8e-09	247	240	633	557	215	267	541	673
ENSMUSG00000029223	Uchl1	-1.465	3.4e-12	1.5e-10	1.8e-27	3.8e-25	2399	2992	8042	6851	2087	3331	6871	8277
ENSMUSG00000031952	Chst5	-1.571	3.6e-12	1.5e-10	4.5e-11	1.1e-09	114	145	393	378	99	161	336	457
ENSMUSG00000017817	Jph2	1.672	3.8e-12	1.6e-10	7e-15	3.1e-13	626	763	205	230	544	849	175	278
ENSMUSG00000036139	Hoxc9	2.326	3.9e-12	1.6e-10	1e-13	3.8e-12	190	183	29	45	165	204	24	54
ENSMUSG00000034462	Pkd2	0.742	3.7e-12	1.6e-10	4.4e-11	1.1e-09	4723	4896	2702	3046	4110	5451	2308	3679
ENSMUSG00000033460	Armcx1	0.853	3.8e-12	1.6e-10	3.9e-10	8.7e-09	2209	2174	1087	1336	1922	2420	928	1613
ENSMUSG00000048142	Nat8l	-1.311	3.9e-12	1.7e-10	1.5e-09	3.1e-08	211	262	627	547	183	291	536	661
ENSMUSG00000038301	Snx10	-0.921	4.3e-12	1.8e-10	1.3e-10	3.1e-09	831	936	1748	1601	723	1042	1494	1935
ENSMUSG00000030103	Bhlhe40	2.003	4.3e-12	1.8e-10	1.2e-09	2.5e-08	479	417	69	155	417	465	58	185
ENSMUSG00000038721	Hoxb7	1.883	4.8e-12	2e-10	5.1e-15	2.3e-13	579	460	127	154	504	513	108	186
ENSMUSG00000037148	Arhgap10	1.272	5.1e-12	2.1e-10	3.3e-23	4.4e-21	5225	4392	1847	2130	4547	4890	1578	2573
ENSMUSG00000036782	Klhl13	-0.855	5e-12	2.1e-10	7.7e-14	3e-12	3798	4279	7660	6953	3305	4764	6545	8400
ENSMUSG00000043587	Acpl2	0.87	5.2e-12	2.1e-10	1e-10	2.4e-09	1969	1774	985	1061	1714	1975	841	1282
ENSMUSG00000061603	Akap6	-1.466	5.6e-12	2.3e-10	1.8e-24	2.8e-22	936	1144	3114	2637	814	1273	2661	3187
ENSMUSG00000038156	Spon1	-1.432	6.1e-12	2.5e-10	1.6e-18	1.2e-16	2819	4224	9971	9044	2452	4702	8519	10927
ENSMUSG00000021379	Id4	-1.063	6.3e-12	2.6e-10	2.1e-12	6.5e-11	708	794	1673	1468	616	884	1430	1774
ENSMUSG00000082229	Nap1l2	-1.224	6.3e-12	2.6e-10	7.7e-10	1.6e-08	271	288	684	624	236	321	585	754
ENSMUSG00000032375	Aph1b	-1.122	6.2e-12	2.6e-10	7e-09	1.3e-07	350	433	893	813	304	482	763	983
ENSMUSG00000056124	B4galt6	-0.829	6.8e-12	2.7e-10	9.8e-12	2.8e-10	1393	1370	2549	2360	1212	1525	2178	2851
ENSMUSG00000027007	Ssfa2	0.714	6.7e-12	2.7e-10	5.1e-11	1.3e-09	5661	5269	3398	3264	4926	5867	2903	3944
ENSMUSG00000002900	Lamb1	0.682	6.5e-12	2.7e-10	1.3e-09	2.7e-08	19752	18889	11093	12993	17188	21031	9477	15696
ENSMUSG00000024261	Syt4	-1.089	6.8e-12	2.7e-10	1.4e-09	2.9e-08	418	392	888	836	364	437	759	1010
ENSMUSG00000024168	Tmem204	1.724	6.6e-12	2.7e-10	3.4e-09	6.6e-08	460	504	101	191	400	561	85	229
ENSMUSG00000058897	Col25a1	-0.762	6.9e-12	2.8e-10	4.3e-11	1.1e-09	2553	2964	4760	4601	2221	3300	4067	5559
ENSMUSG00000052187	Hbb-y	-1.879	7.1e-12	2.9e-10	1.3e-46	1e-43	3219	2901	12494	10018	2801	3230	10675	12104
ENSMUSG00000049521	Cdc42ep1	-0.841	7.2e-12	2.9e-10	3.5e-11	9.1e-10	1290	1444	2564	2337	1122	1608	2191	2824
ENSMUSG00000021365	Nedd9	-1.356	7.4e-12	3e-10	1.1e-18	8.4e-17	3220	4627	10536	9557	2801	5151	9002	11546
ENSMUSG00000030220	Arhgdib	1.896	7.4e-12	3e-10	4.4e-12	1.3e-10	1048	892	179	342	912	994	152	411
ENSMUSG00000032373	Car12	-1.877	7.8e-12	3.1e-10	1.3e-24	2e-22	800	1234	4079	3398	695	1373	3485	4106
ENSMUSG00000054409	Tmem74	-1.67	7.8e-12	3.1e-10	1.7e-10	4.1e-09	100	146	422	360	86	162	361	436
ENSMUSG00000032744	Heyl	-1.471	7.9e-12	3.2e-10	1.6e-17	1e-15	575	786	2024	1753	500	874	1730	2119
ENSMUSG00000047412	Zbtb44	0.759	7.9e-12	3.2e-10	1.1e-10	2.6e-09	4359	3903	2302	2579	3793	4346	1966	3115
ENSMUSG00000031785	Gpr56	-1.525	8e-12	3.2e-10	4.5e-10	9.7e-09	118	160	418	384	102	178	357	464
ENSMUSG00000048107	Kctd12	-1.229	8.3e-12	3.3e-10	8e-17	4.7e-15	1687	2343	4911	4544	1467	2608	4196	5490
ENSMUSG00000042156	Dzip1	0.771	8.3e-12	3.3e-10	4.2e-11	1.1e-09	3114	3199	1754	1945	2710	3562	1498	2349
ENSMUSG00000015222	Map2	-1.606	8.7e-12	3.4e-10	8.7e-27	1.7e-24	2090	2838	8132	6879	1818	3159	6948	8312
ENSMUSG00000040339	Fam102b	-0.721	8.7e-12	3.4e-10	1.5e-11	4e-10	4535	4695	7934	7287	3946	5227	6779	8804
ENSMUSG00000023236	Scg5	-1.384	8.8e-12	3.5e-10	7.4e-20	6.7e-18	1062	1427	3468	3036	923	1588	2963	3668
ENSMUSG00000071856	Mcc	1.51	9.5e-12	3.7e-10	1.9e-17	1.3e-15	5154	4532	1322	2077	4485	5046	1128	2508
ENSMUSG00000020737	Hn1	-0.746	9.9e-12	3.9e-10	5.1e-12	1.5e-10	7648	8242	13968	12685	6655	9176	11934	15326
ENSMUSG00000049307	Fut4	1.289	1e-11	4e-10	4e-08	6.6e-07	584	550	188	275	508	612	160	331
ENSMUSG00000042499	Hoxd11	-9.882	1e-11	4.1e-10	3.3e-28	7.6e-26	0	0	88	146	0	0	74	175
ENSMUSG00000087370	Tmem170b	-0.994	1.1e-11	4.2e-10	4.7e-13	1.6e-11	1007	1198	2313	2086	876	1334	1976	2520
ENSMUSG00000028519	Dab1	-1.499	1.1e-11	4.4e-10	5.4e-16	2.8e-14	376	459	1285	1080	327	511	1098	1306
ENSMUSG00000022270	Fam134b	-1.271	1.1e-11	4.4e-10	5.1e-10	1.1e-08	325	445	977	884	282	495	835	1068
ENSMUSG00000057315	Arhgap24	1.789	1.2e-11	4.7e-10	3.1e-12	9.4e-11	1234	1069	233	433	1074	1190	198	521
ENSMUSG00000020189	Osbpl8	-0.754	1.2e-11	4.7e-10	7.9e-12	2.3e-10	2430	2634	4321	4220	2114	2932	3692	5099
ENSMUSG00000047139	Cd24a	-0.674	1.2e-11	4.7e-10	2.5e-11	6.6e-10	12462	12417	20200	19492	10844	13825	17258	23549
ENSMUSG00000014786	Slc9a5	1.168	1.2e-11	4.7e-10	8.3e-09	1.5e-07	607	690	273	304	528	768	233	367
ENSMUSG00000038236	Hoxa7	2.016	1.3e-11	4.9e-10	2.1e-15	1e-13	875	702	151	239	762	782	128	287
ENSMUSG00000037685	Atp8a1	-1.403	1.3e-11	5e-10	6e-26	1.1e-23	1855	2275	5906	5027	1614	2533	5046	6074
ENSMUSG00000026123	Plekhb2	-0.933	1.3e-11	5e-10	9.3e-10	2e-08	708	834	1542	1404	616	928	1318	1697
ENSMUSG00000024501	Dpysl3	-1.465	1.4e-11	5.3e-10	1.2e-25	2.1e-23	22688	30038	78337	67191	19742	33443	66928	81176
ENSMUSG00000006576	Slc4a3	0.891	1.4e-11	5.5e-10	8.5e-12	2.4e-10	2029	2297	1122	1211	1765	2557	958	1463
ENSMUSG00000024087	Cyp1b1	1.732	1.4e-11	5.5e-10	3.1e-10	6.9e-09	878	780	172	327	764	869	146	393
ENSMUSG00000029674	Limk1	-0.781	1.6e-11	6.1e-10	3.2e-11	8.4e-10	1877	2070	3536	3252	1633	2304	3021	3929
ENSMUSG00000031465	Angpt2	-1.591	1.6e-11	6.1e-10	1.1e-10	2.6e-09	107	128	386	323	93	142	330	391
ENSMUSG00000034205	Loxl2	0.838	1.6e-11	6.2e-10	8.2e-11	2e-09	4389	4368	2154	2739	3819	4863	1840	3308
ENSMUSG00000046598	Bdh1	-1.019	1.7e-11	6.4e-10	4e-09	7.6e-08	480	559	1106	1001	417	622	945	1210
ENSMUSG00000008136	Fhl2	2.088	1.8e-11	6.8e-10	3.3e-18	2.4e-16	1512	1209	238	401	1316	1346	202	483
ENSMUSG00000069662	Marcks	-0.656	1.8e-11	6.8e-10	9.5e-11	2.3e-09	19002	19943	29985	31374	16535	22204	25618	37904
ENSMUSG00000038296	Galnt18	1.573	1.8e-11	6.8e-10	5.6e-09	1.1e-07	731	757	176	324	636	843	149	390
ENSMUSG00000061048	Cdh3	1.738	2e-11	7.4e-10	8.7e-23	1.1e-20	7553	6253	1634	2501	6573	6962	1395	3020
ENSMUSG00000022629	Kif21a	-1.357	2e-11	7.5e-10	2e-19	1.7e-17	2535	3557	8254	7355	2205	3959	7052	8886
ENSMUSG00000027438	Napb	-0.919	2e-11	7.6e-10	1.1e-09	2.3e-08	731	846	1562	1423	636	942	1335	1720
ENSMUSG00000028337	Coro2a	-1.301	2.1e-11	7.7e-10	8.7e-08	1.4e-06	173	262	525	549	150	291	448	663
ENSMUSG00000021314	Amph	-1.158	2.2e-11	8.1e-10	4.5e-09	8.6e-08	308	330	765	659	268	367	654	797
ENSMUSG00000022619	Mapk8ip2	-1.448	2.2e-11	8.3e-10	1.5e-23	2.1e-21	935	1150	3087	2608	813	1280	2638	3151
ENSMUSG00000030770	Parva	0.819	2.2e-11	8.3e-10	2.2e-12	6.7e-11	8330	7420	4159	4762	7249	8261	3553	5753
ENSMUSG00000002107	Celf2	-1.053	2.5e-11	9.3e-10	6.9e-19	5.5e-17	3520	3999	8315	7290	3063	4452	7104	8808
ENSMUSG00000033082	Clec1a	2.022	2.5e-11	9.3e-10	1.3e-09	2.6e-08	244	204	37	73	213	227	31	87
ENSMUSG00000030268	Bcat1	-1.406	2.6e-11	9.5e-10	2.1e-29	5.8e-27	1881	2066	5702	4764	1637	2300	4872	5756
ENSMUSG00000055717	Slain1	-1.449	2.6e-11	9.6e-10	2.4e-11	6.3e-10	221	277	737	624	192	308	630	755
ENSMUSG00000036560	Lgi4	-1.627	2.6e-11	9.7e-10	6.9e-17	4e-15	731	1207	3177	2814	635	1343	2715	3400
ENSMUSG00000043388	Tmem130	-1.387	2.7e-11	9.7e-10	1.3e-09	2.6e-08	151	193	452	450	131	215	386	544
ENSMUSG00000050370	Ch25h	2.783	2.8e-11	1e-09	7.8e-14	3e-12	129	132	11	26	112	147	9	31
ENSMUSG00000037705	Tecta	-1.658	2.8e-11	1e-09	1.4e-09	3e-08	89	142	392	341	77	158	335	412
ENSMUSG00000046743	Fat4	1.286	3e-11	1.1e-09	7.8e-19	6.1e-17	12639	10948	4115	5552	10999	12190	3515	6706
ENSMUSG00000073889	Il11ra1	1.078	3e-11	1.1e-09	1.3e-11	3.7e-10	2297	2216	888	1247	1999	2467	758	1505
ENSMUSG00000031558	Slit2	-0.7	3.2e-11	1.1e-09	5.1e-10	1.1e-08	4012	4587	6822	7146	3491	5107	5828	8633
ENSMUSG00000025738	Fbxl16	-1.078	3e-11	1.1e-09	2.2e-08	3.9e-07	363	453	901	823	315	504	770	995
ENSMUSG00000029381	Shroom3	0.991	3.4e-11	1.2e-09	2.7e-11	7.1e-10	2720	2670	1149	1560	2367	2973	981	1883
ENSMUSG00000031342	Gpm6b	-0.984	3.7e-11	1.3e-09	2.7e-14	1.1e-12	2268	2865	5263	4897	1973	3189	4497	5917
ENSMUSG00000029338	Antxr2	0.733	3.5e-11	1.3e-09	1.7e-10	4e-09	3993	3805	2203	2487	3475	4236	1882	3004
ENSMUSG00000022803	Popdc2	1.9	3.6e-11	1.3e-09	9e-10	1.9e-08	266	222	48	83	232	247	40	99
ENSMUSG00000040722	Scamp5	-0.951	3.6e-11	1.3e-09	7.1e-09	1.3e-07	562	672	1178	1211	489	748	1006	1463
ENSMUSG00000034958	Atcay	-1.552	4e-11	1.4e-09	2.4e-18	1.8e-16	468	620	1735	1461	407	690	1483	1766
ENSMUSG00000030782	Tgfb1i1	1.387	4e-11	1.4e-09	2.6e-16	1.4e-14	2004	1689	608	801	1744	1881	519	967
ENSMUSG00000071658	Gng3	-1.562	4e-11	1.4e-09	3.5e-13	1.2e-11	213	240	734	604	185	267	628	731
ENSMUSG00000020458	Rtn4	-0.67	3.9e-11	1.4e-09	3.7e-10	8.1e-09	11324	12512	19571	18370	9854	13930	16721	22193
ENSMUSG00000026211	Obsl1	0.688	3.8e-11	1.4e-09	2.3e-09	4.6e-08	7758	7440	4324	5103	6751	8284	3694	6164
ENSMUSG00000027500	Stmn2	-1.438	4.2e-11	1.5e-09	1.8e-25	3.1e-23	2135	2709	7108	6029	1857	3016	6073	7285
ENSMUSG00000031227	Magee1	-0.82	4.3e-11	1.5e-09	6.3e-11	1.6e-09	1182	1287	2242	2119	1028	1433	1916	2560
ENSMUSG00000004085	B230120H23Rik	0.766	4.1e-11	1.5e-09	7.8e-11	1.9e-09	2568	2504	1484	1498	2235	2788	1268	1810
ENSMUSG00000025810	Nrp1	-0.668	4.1e-11	1.5e-09	1.4e-10	3.4e-09	10848	11341	18310	16950	9440	12627	15643	20478
ENSMUSG00000041515	Irf8	1.623	4.1e-11	1.5e-09	2.4e-10	5.6e-09	317	308	86	116	276	343	73	140
ENSMUSG00000000416	Cttnbp2	0.999	4.3e-11	1.5e-09	7.1e-08	1.1e-06	1039	976	436	570	904	1087	372	688
ENSMUSG00000054728	Phactr1	-1.666	4.6e-11	1.6e-09	1.3e-24	2e-22	1256	1802	5278	4435	1092	2005	4510	5359
ENSMUSG00000040010	Slc7a5	-1.206	4.7e-11	1.6e-09	3.1e-21	3.3e-19	1540	1734	4075	3485	1340	1930	3482	4211
ENSMUSG00000021364	Elovl2	-0.897	4.5e-11	1.6e-09	5.5e-10	1.2e-08	754	827	1521	1426	656	921	1300	1723
ENSMUSG00000016349	Eef1a2	-1.741	4.9e-11	1.7e-09	4.7e-11	1.2e-09	80	96	325	264	69	107	278	320
ENSMUSG00000069874	Irgm2	2.151	5.2e-11	1.8e-09	3.5e-13	1.2e-11	309	240	50	73	269	268	42	88
ENSMUSG00000046169	Adamts6	0.923	5.3e-11	1.8e-09	1.1e-08	2e-07	1167	1212	579	674	1015	1349	494	814
ENSMUSG00000040312	Cchcr1	1.007	5.1e-11	1.8e-09	1.7e-08	3e-07	903	923	418	490	786	1028	357	591
ENSMUSG00000072875	Gpr27	-1.584	5.4e-11	1.9e-09	1.3e-10	3.2e-09	109	111	361	301	95	124	309	364
ENSMUSG00000057465	Saa2	2.986	5.9e-11	2e-09	4.1e-18	2.9e-16	218	158	21	26	190	176	18	31
ENSMUSG00000048126	Col6a3	1.6	5.9e-11	2e-09	2.9e-13	1e-11	8173	7670	1804	3421	7112	8540	1540	4131
ENSMUSG00000023243	Kcnk5	-1.076	5.9e-11	2e-09	5e-12	1.5e-10	761	988	1925	1767	662	1099	1645	2135
ENSMUSG00000040841	Six5	0.813	5.8e-11	2e-09	5.6e-10	1.2e-08	1773	1777	1021	1001	1543	1979	872	1209
ENSMUSG00000032487	Ptgs2	2.143	6e-11	2.1e-09	8.9e-11	2.2e-09	307	248	42	84	268	277	35	100
ENSMUSG00000025757	Hspa4l	-0.867	6.7e-11	2.3e-09	4.3e-10	9.5e-09	860	881	1638	1537	748	981	1400	1857
ENSMUSG00000022057	Adamdec1	4.46	6.9e-11	2.4e-09	4.1e-53	5.7e-50	863	1303	40	58	750	1450	34	69
ENSMUSG00000055368	Slc6a2	-2.367	7e-11	2.4e-09	1.8e-15	8.8e-14	55	44	288	221	48	49	247	268
ENSMUSG00000056492	Gpr116	2.081	7e-11	2.4e-09	1.5e-08	2.6e-07	1933	1850	216	681	1682	2060	182	819
ENSMUSG00000042766	Trim46	-1.263	7e-11	2.4e-09	1.5e-08	2.6e-07	195	255	564	516	169	283	482	624
ENSMUSG00000030701	Plekhb1	-1.566	7.2e-11	2.5e-09	1.8e-12	5.7e-11	304	487	1245	1100	264	541	1064	1329
ENSMUSG00000037166	Ppp1r14a	1.607	7.4e-11	2.5e-09	5.2e-11	1.3e-09	301	301	93	105	262	335	79	126
ENSMUSG00000007946	Phox2a	-1.587	7.6e-11	2.6e-09	7e-19	5.5e-17	452	589	1709	1423	393	655	1461	1720
ENSMUSG00000039661	Dusp26	-1.455	7.7e-11	2.6e-09	9.2e-16	4.7e-14	458	607	1578	1345	398	675	1349	1625
ENSMUSG00000029231	Pdgfra	1.795	7.8e-11	2.6e-09	1.3e-15	6.5e-14	31337	26931	5786	11006	27269	29984	4942	13294
ENSMUSG00000074577	Fam65c	2.577	7.6e-11	2.6e-09	7.8e-13	2.6e-11	446	344	39	94	389	384	32	112
ENSMUSG00000028273	Pdlim5	-0.763	7.7e-11	2.6e-09	1.2e-10	2.8e-09	1576	1703	2734	2829	1371	1896	2336	3418
ENSMUSG00000016262	Sertad4	1.403	7.6e-11	2.6e-09	1.7e-09	3.4e-08	816	716	230	348	710	797	196	419
ENSMUSG00000048489	8430408G22Rik	1.603	8.1e-11	2.7e-09	3.9e-08	6.4e-07	371	330	83	148	323	368	70	177
ENSMUSG00000039234	Sec24d	1.538	8.3e-11	2.8e-09	2.4e-14	9.7e-13	4877	4425	1163	2038	4244	4927	992	2460
ENSMUSG00000054863	Fam19a5	-1.612	8.8e-11	2.9e-09	6e-17	3.5e-15	373	503	1463	1220	324	560	1250	1475
ENSMUSG00000035615	Frmpd1	-1.246	8.6e-11	2.9e-09	5.6e-09	1.1e-07	215	245	585	509	187	273	500	615
ENSMUSG00000021256	Vash1	-0.832	9.1e-11	3e-09	3.6e-12	1.1e-10	2094	2421	4204	3838	1822	2695	3592	4637
ENSMUSG00000037887	Dusp8	-1.284	9.4e-11	3.1e-09	1.2e-15	6.1e-14	579	614	1582	1328	504	684	1352	1605
ENSMUSG00000023064	Sncg	-1.613	9.7e-11	3.2e-09	1.4e-14	5.8e-13	274	366	1070	891	238	407	915	1077
ENSMUSG00000045932	Ifit2	-0.827	9.6e-11	3.2e-09	3.3e-10	7.4e-09	1002	1114	1891	1865	872	1240	1616	2253
ENSMUSG00000030257	Srgap3	-0.853	9.6e-11	3.2e-09	2.4e-09	4.7e-08	873	1037	1766	1685	759	1154	1509	2036
ENSMUSG00000031302	Nlgn3	-1.301	9.7e-11	3.2e-09	3.6e-08	6e-07	167	235	512	480	145	261	438	580
ENSMUSG00000001687	Ubl3	-0.867	9.9e-11	3.3e-09	3.2e-13	1.1e-11	2727	3154	5631	5101	2373	3511	4811	6163
ENSMUSG00000045377	Tmem88	1.332	9.8e-11	3.3e-09	6.9e-08	1.1e-06	659	666	200	326	573	742	170	392
ENSMUSG00000041911	Dlx1	-1.618	1e-10	3.4e-09	6.9e-25	1.1e-22	987	1331	3887	3236	858	1481	3321	3910
ENSMUSG00000034098	Fstl5	-1.557	1e-10	3.4e-09	1.2e-22	1.5e-20	857	1160	3228	2714	745	1291	2758	3279
ENSMUSG00000039831	Arhgap29	1.328	1e-10	3.4e-09	1.7e-14	6.9e-13	4329	3969	1291	2010	3767	4419	1102	2427
ENSMUSG00000045934	Mtmr11	1.386	1e-10	3.4e-09	2.8e-08	4.8e-07	741	740	211	356	645	824	179	428
ENSMUSG00000056004	9330182L06Rik	-1.301	1.1e-10	3.5e-09	1.6e-15	7.9e-14	582	718	1727	1479	506	799	1476	1788
ENSMUSG00000034613	Ppm1h	-0.894	1.1e-10	3.5e-09	2.1e-09	4.2e-08	715	792	1465	1339	622	882	1252	1618
ENSMUSG00000038648	Creb3l2	0.759	1.1e-10	3.6e-09	3.9e-09	7.4e-08	2782	2668	1464	1754	2421	2971	1250	2118
ENSMUSG00000028949	Smarcd3	0.897	1.1e-10	3.6e-09	4.8e-08	7.9e-07	1316	1287	620	776	1145	1433	529	937
ENSMUSG00000024176	Sox8	-2.031	1.2e-10	3.8e-09	5.4e-35	2.3e-32	925	1275	5022	3981	804	1419	4291	4811
ENSMUSG00000015484	Fam163a	-1.844	1.2e-10	3.8e-09	1.1e-26	2.1e-24	743	1059	3570	2905	646	1178	3051	3511
ENSMUSG00000031451	Gas6	1.602	1.2e-10	3.9e-09	3.1e-09	6.1e-08	816	870	192	363	710	969	163	437
ENSMUSG00000020160	Meis1	0.643	1.2e-10	3.9e-09	3.4e-09	6.7e-08	14506	13506	8484	9446	12623	15037	7248	11411
ENSMUSG00000016319	Slc25a5	-0.65	1.2e-10	4e-09	7.2e-10	1.5e-08	12510	12276	20448	18452	10886	13668	17470	22293
ENSMUSG00000073779	B230314M03Rik	1.662	1.3e-10	4.1e-09	3.2e-08	5.3e-07	313	276	67	119	273	307	56	143
ENSMUSG00000036402	Gng12	1.289	1.3e-10	4.2e-09	2e-21	2.1e-19	4409	3678	1498	1808	3837	4095	1279	2184
ENSMUSG00000039347	Atp6v0e2	-1.567	1.3e-10	4.2e-09	1.9e-17	1.2e-15	426	566	1604	1340	370	630	1371	1620
ENSMUSG00000023411	Nfatc4	1.527	1.3e-10	4.2e-09	2.7e-12	8.3e-11	3264	3213	785	1461	2840	3577	669	1763
ENSMUSG00000055782	Abcd2	-0.851	1.4e-10	4.3e-09	1.1e-08	1.9e-07	821	1004	1643	1650	714	1117	1404	1994
ENSMUSG00000035493	Tgfbi	1.648	1.4e-10	4.4e-09	5e-13	1.7e-11	14816	13673	3066	6021	12893	15223	2618	7271
ENSMUSG00000024440	Pcdh12	1.456	1.4e-10	4.4e-09	2.1e-10	4.8e-09	1411	1362	366	645	1228	1517	311	777
ENSMUSG00000031661	Nkd1	1.003	1.4e-10	4.4e-09	2e-07	2.9e-06	928	892	391	516	808	993	333	623
ENSMUSG00000019874	Fabp7	-1.154	1.4e-10	4.5e-09	1.4e-14	6.1e-13	914	1175	2169	2484	795	1308	1853	3001
ENSMUSG00000020689	Itgb3	1.659	1.4e-10	4.6e-09	3e-11	7.9e-10	1319	1163	277	509	1148	1295	235	613
ENSMUSG00000017774	Myo1c	0.968	1.5e-10	4.7e-09	7.5e-12	2.2e-10	3873	3854	1674	2272	3370	4291	1429	2744
ENSMUSG00000024242	Map4k3	0.691	1.5e-10	4.7e-09	1.8e-10	4.3e-09	4206	4159	2525	2657	3660	4631	2157	3210
ENSMUSG00000021313	Ryr2	1.245	1.5e-10	4.7e-09	9.5e-08	1.5e-06	529	508	181	256	460	566	154	308
ENSMUSG00000092665	Gm22405	0.628	1.5e-10	4.8e-09	1.5e-08	2.7e-07	48139	48911	34033	28753	41890	54456	29077	34738
ENSMUSG00000029442	Wdr66	2.541	1.5e-10	4.9e-09	7.2e-14	2.8e-12	151	120	22	24	132	134	19	29
ENSMUSG00000018340	Anxa6	1.06	1.5e-10	4.9e-09	2.2e-13	7.9e-12	21469	20581	8384	11778	18682	22914	7162	14228
ENSMUSG00000050100	Hmx2	-1.698	1.6e-10	4.9e-09	4.2e-10	9.3e-09	89	137	399	336	77	152	341	407
ENSMUSG00000050212	Eva1b	0.979	1.5e-10	4.9e-09	6.7e-08	1.1e-06	1219	1186	516	703	1061	1321	440	848
ENSMUSG00000066952	Myo1h	2.783	1.6e-10	5.1e-09	1.1e-14	4.9e-13	126	112	13	21	110	125	11	25
ENSMUSG00000058297	Spock2	-1.383	1.7e-10	5.3e-09	4.4e-17	2.7e-15	711	971	2353	2038	618	1080	2011	2463
ENSMUSG00000022048	Dpysl2	-0.856	1.7e-10	5.3e-09	2.2e-15	1e-13	15490	16048	30370	26716	13479	17867	25947	32277
ENSMUSG00000022893	Adamts1	-0.673	1.8e-10	5.5e-09	8.6e-10	1.8e-08	3836	4243	6283	6605	3338	4724	5368	7979
ENSMUSG00000030020	Prickle2	1.189	1.8e-10	5.6e-09	1.3e-15	6.5e-14	3397	2949	1198	1582	2956	3284	1023	1910
ENSMUSG00000029088	Kcnip4	-1.703	1.8e-10	5.6e-09	3.9e-10	8.7e-09	68	98	281	263	59	109	240	318
ENSMUSG00000036699	Zcchc12	-1.215	1.9e-10	5.8e-09	2.1e-10	4.7e-09	413	566	1197	1081	359	630	1023	1306
ENSMUSG00000069763	Tmem100	1.929	1.9e-10	5.8e-09	1.1e-09	2.2e-08	206	220	39	72	179	245	33	86
ENSMUSG00000029287	Tgfbr3	1.748	2e-10	6e-09	1.3e-15	6.5e-14	4474	3821	870	1598	3894	4254	742	1928
ENSMUSG00000029120	Ppp2r2c	-1.863	2e-10	6e-09	2.6e-11	6.8e-10	55	70	245	213	48	78	210	258
ENSMUSG00000025742	Prps2	-0.67	2e-10	6e-09	3.4e-10	7.7e-09	3902	3655	6070	5951	3396	4070	5186	7190
ENSMUSG00000006931	Leprel4	0.877	2e-10	6.2e-09	1.2e-07	1.8e-06	1381	1352	646	841	1202	1505	551	1015
ENSMUSG00000068747	Sort1	-0.894	2e-10	6.3e-09	2e-13	7.2e-12	3984	4831	8529	7854	3466	5378	7287	9489
ENSMUSG00000023927	Satb1	-0.901	2.1e-10	6.4e-09	7.9e-12	2.3e-10	1116	1231	2329	2057	971	1370	1990	2486
ENSMUSG00000006586	Runx1t1	1.263	2.2e-10	6.6e-09	2.4e-16	1.3e-14	4365	3821	1417	1991	3799	4255	1210	2404
ENSMUSG00000006574	Slc4a1	-1.974	2.2e-10	6.7e-09	1.6e-11	4.4e-10	52	48	176	214	45	53	150	258
ENSMUSG00000028546	Elavl4	-1.566	2.2e-10	6.8e-09	7.3e-24	1.1e-21	2865	4013	11057	9311	2492	4467	9447	11249
ENSMUSG00000020300	Cpeb4	-1.006	2.2e-10	6.8e-09	1.9e-11	5e-10	787	952	1844	1649	684	1059	1576	1993
ENSMUSG00000029174	Tbc1d1	0.658	2.3e-10	7e-09	2.7e-09	5.4e-08	7604	6923	4386	4814	6617	7708	3747	5816
ENSMUSG00000032698	Lmo2	1.583	2.4e-10	7.3e-09	1.8e-08	3.1e-07	569	513	128	233	495	571	108	280
ENSMUSG00000030688	Stard10	-1.005	2.4e-10	7.3e-09	1.8e-08	3.2e-07	425	436	901	828	370	485	770	1001
ENSMUSG00000000202	Btbd17	-1.97	2.5e-10	7.4e-09	1.2e-13	4.5e-12	89	128	473	378	77	142	405	458
ENSMUSG00000032702	Kank1	0.875	2.5e-10	7.4e-09	5.9e-08	9.5e-07	1333	1299	642	791	1160	1446	548	955
ENSMUSG00000070348	Ccnd1	-1.417	2.7e-10	8.3e-09	1.8e-27	3.8e-25	7499	9086	24131	20164	6525	10116	20617	24361
ENSMUSG00000082809	Gm14150	-1.337	2.8e-10	8.5e-09	1.5e-18	1.1e-16	728	878	2203	1859	633	977	1883	2247
ENSMUSG00000074115	Saa1	3.036	2.8e-10	8.5e-09	4.2e-18	2.9e-16	229	164	19	28	200	183	16	34
ENSMUSG00000063652	Slc22a21	1.501	2.9e-10	8.9e-09	5.7e-10	1.2e-08	305	327	103	119	265	364	88	144
ENSMUSG00000045136	Tubb2b	-0.803	3e-10	9.1e-09	1.1e-13	4.2e-12	10058	10422	18959	16768	8752	11603	16198	20258
ENSMUSG00000034684	Sema3f	1.065	3.1e-10	9.2e-09	3.5e-10	7.7e-09	1874	1824	728	1037	1631	2031	621	1252
ENSMUSG00000028444	Cntfr	-1.083	3.1e-10	9.2e-09	4.1e-09	7.9e-08	456	601	1170	1072	396	669	1000	1296
ENSMUSG00000054708	Ankrd24	1.088	3.1e-10	9.3e-09	8.8e-09	1.6e-07	761	896	379	400	662	997	324	483
ENSMUSG00000043635	Adamts3	1.107	3.2e-10	9.5e-09	2.5e-08	4.2e-07	626	607	273	299	545	676	233	361
ENSMUSG00000021068	Nin	0.655	3.2e-10	9.6e-09	1.6e-09	3.3e-08	5597	5766	3446	3767	4870	6420	2944	4551
ENSMUSG00000026941	Mamdc4	1.197	3.2e-10	9.6e-09	3.8e-08	6.3e-07	455	534	205	226	396	594	175	273
ENSMUSG00000095105	Edaradd	-1.22	3.3e-10	9.9e-09	5.6e-09	1.1e-07	210	229	529	496	183	255	452	600
ENSMUSG00000042078	Svop	-1.561	3.4e-10	1e-08	8.7e-14	3.3e-12	243	280	851	695	211	312	728	840
ENSMUSG00000006369	Fbln1	-0.805	3.4e-10	1e-08	4.1e-13	1.4e-11	5777	5950	10885	9613	5027	6625	9300	11614
ENSMUSG00000032220	Myo1e	1.007	3.4e-10	1e-08	1.3e-09	2.8e-08	1790	1689	730	999	1558	1881	623	1206
ENSMUSG00000098220	RP23-159J2.2	-1.391	3.5e-10	1e-08	4.9e-09	9.3e-08	156	133	410	347	136	148	351	420
ENSMUSG00000028248	Sfrs18	0.62	3.4e-10	1e-08	5.3e-09	1e-07	7103	7587	4909	4652	6181	8447	4194	5621
ENSMUSG00000038070	Cntln	1.03	3.8e-10	1.1e-08	1.9e-11	5.1e-10	2950	2996	1211	1698	2567	3336	1034	2050
ENSMUSG00000032502	Stac	-1.488	3.8e-10	1.1e-08	1.8e-09	3.6e-08	113	133	379	312	98	148	324	378
ENSMUSG00000038319	Kcnh2	0.766	3.7e-10	1.1e-08	2.3e-09	4.6e-08	2104	2063	1147	1301	1831	2297	980	1571
ENSMUSG00000075316	Scn9a	-1.433	4.2e-10	1.2e-08	2.1e-12	6.6e-11	284	347	931	776	247	386	796	938
ENSMUSG00000002190	Clgn	-1.671	4.1e-10	1.2e-08	9.3e-11	2.3e-09	75	88	253	267	65	98	216	323
ENSMUSG00000090958	Lrrc32	1.92	4e-10	1.2e-08	3.2e-10	7.1e-09	206	206	40	68	179	229	34	81
ENSMUSG00000031970	Dbndd1	-1.315	4.2e-10	1.2e-08	5.3e-09	1e-07	210	285	659	575	182	317	563	695
ENSMUSG00000090841	Myl6	0.607	4.2e-10	1.2e-08	6.2e-09	1.1e-07	15691	14409	10037	9726	13654	16043	8575	11750
ENSMUSG00000044026	Slc35g1	-1.624	4.5e-10	1.3e-08	7.3e-20	6.6e-18	435	537	1653	1346	378	597	1413	1627
ENSMUSG00000015647	Lama5	1.278	4.8e-10	1.4e-08	7.6e-22	8.6e-20	5311	4394	1830	2170	4622	4893	1563	2621
ENSMUSG00000022240	Ctnnd2	-0.926	5e-10	1.4e-08	2e-07	3e-06	505	651	1119	1080	439	724	956	1305
ENSMUSG00000043342	Hoxd9	-3.179	5.2e-10	1.5e-08	1.3e-14	5.6e-13	9	13	84	118	8	14	71	142
ENSMUSG00000039601	Rcan2	-1.547	5.2e-10	1.5e-08	7.6e-11	1.9e-09	240	386	976	855	208	429	834	1034
ENSMUSG00000025950	Idh1	-0.7	5.1e-10	1.5e-08	3e-10	6.8e-09	5519	6042	9834	8946	4802	6727	8402	10808
ENSMUSG00000024084	Qpct	-1.547	5.2e-10	1.5e-08	4.9e-09	9.3e-08	97	136	308	374	84	151	263	451
ENSMUSG00000036111	Lmo1	-2.063	6.3e-10	1.8e-08	5.2e-19	4.2e-17	147	166	740	572	128	185	633	692
ENSMUSG00000019796	Lrp11	-1.358	6.3e-10	1.8e-08	4.7e-15	2.1e-13	517	659	1633	1384	449	733	1396	1673
ENSMUSG00000039646	Vasn	1.308	6.4e-10	1.8e-08	3.6e-11	9.3e-10	2024	1955	609	996	1761	2177	519	1202
ENSMUSG00000025777	Gdap1	-1.575	6.2e-10	1.8e-08	4.7e-11	1.2e-09	239	391	1002	875	207	434	856	1058
ENSMUSG00000037386	Rims2	-1.444	6.2e-10	1.8e-08	2.9e-10	6.7e-09	184	245	634	535	160	272	542	647
ENSMUSG00000015653	Steap2	1.502	6.2e-10	1.8e-08	5.3e-08	8.7e-07	581	539	141	255	506	600	119	306
ENSMUSG00000048330	Ric3	-1.029	6.7e-10	1.9e-08	4.1e-08	6.8e-07	365	366	784	711	318	408	670	859
ENSMUSG00000020577	Tspan13	-0.86	7.6e-10	2.2e-08	3.9e-12	1.2e-10	1595	1756	3230	2857	1388	1955	2760	3452
ENSMUSG00000054793	Cadm4	-1.254	8.1e-10	2.3e-08	1.4e-13	5.1e-12	759	1097	2322	2111	660	1221	1984	2551
ENSMUSG00000037820	Tgm2	1.646	8.2e-10	2.3e-08	1.2e-12	3.8e-11	2312	2033	482	906	2012	2264	410	1092
ENSMUSG00000020473	Aebp1	1.112	8e-10	2.3e-08	4.4e-10	9.6e-09	1584	1681	620	888	1378	1871	529	1072
ENSMUSG00000008393	Carhsp1	-0.637	8.2e-10	2.3e-08	8.9e-10	1.9e-08	5129	5058	8050	7795	4463	5631	6878	9418
ENSMUSG00000015002	Efr3a	0.665	8.1e-10	2.3e-08	1e-09	2.1e-08	4027	3983	2448	2601	3504	4435	2091	3142
ENSMUSG00000069378	Prdm6	1.287	8e-10	2.3e-08	1.5e-07	2.3e-06	456	415	146	210	397	462	124	253
ENSMUSG00000022658	Tagln3	-1.218	8.7e-10	2.4e-08	5.2e-17	3.1e-15	1005	1261	2833	2445	874	1404	2421	2954
ENSMUSG00000030401	Rtn2	-1.304	8.5e-10	2.4e-08	5.2e-12	1.5e-10	441	612	1387	1217	383	681	1185	1471
ENSMUSG00000022436	Sh3bp1	0.789	8.4e-10	2.4e-08	1e-08	1.9e-07	1573	1570	885	933	1369	1748	756	1127
ENSMUSG00000029410	Ppef2	3.323	8.9e-10	2.5e-08	1.4e-14	5.8e-13	88	84	4	13	77	94	3	15
ENSMUSG00000042873	Lhfpl4	-1.706	9.1e-10	2.5e-08	4.2e-13	1.4e-11	177	244	757	617	153	271	647	746
ENSMUSG00000033061	Resp18	-1.566	8.9e-10	2.5e-08	6.3e-12	1.8e-10	170	201	608	494	148	224	520	598
ENSMUSG00000039838	Slc45a1	-1.711	8.9e-10	2.5e-08	3.3e-10	7.4e-09	81	116	355	292	70	129	304	353
ENSMUSG00000043895	S1pr2	-0.693	8.8e-10	2.5e-08	6.8e-10	1.5e-08	2241	2477	3870	3764	1950	2758	3306	4547
ENSMUSG00000035109	Shc4	-1.44	9.2e-10	2.6e-08	1.8e-15	8.7e-14	445	568	1500	1253	387	632	1282	1514
ENSMUSG00000063889	Crem	-0.957	9.5e-10	2.6e-08	5.6e-08	9.2e-07	465	462	954	847	405	514	815	1024
ENSMUSG00000025225	Nfkb2	0.936	9.3e-10	2.6e-08	1.6e-07	2.3e-06	941	910	439	527	819	1013	375	636
ENSMUSG00000068923	Syt11	-1.613	1e-09	2.8e-08	8.9e-29	2.2e-26	2801	3617	10818	8828	2437	4026	9243	10666
ENSMUSG00000048895	Cdk5r1	-1.276	1e-09	2.8e-08	1e-14	4.4e-13	602	750	1770	1508	523	835	1513	1823
ENSMUSG00000022442	Ttll1	-0.905	1.1e-09	2.9e-08	2.8e-08	4.8e-07	551	578	1094	1020	479	643	935	1233
ENSMUSG00000069072	Slc7a14	-1.333	1.1e-09	3.1e-08	6.2e-22	7.1e-20	938	991	2666	2199	816	1103	2278	2657
ENSMUSG00000000753	Serpinf1	-1.403	1.1e-09	3.1e-08	2.3e-21	2.5e-19	1264	1653	4187	3531	1099	1840	3578	4267
ENSMUSG00000020256	Aldh1l2	-1.413	1.1e-09	3.1e-08	1.2e-13	4.5e-12	357	433	1151	955	310	482	984	1155
ENSMUSG00000028542	Slc6a9	1.229	1.1e-09	3.1e-08	1.3e-07	1.9e-06	648	703	230	345	564	782	196	416
ENSMUSG00000022091	Sorbs3	0.893	1.1e-09	3.1e-08	1.3e-07	1.9e-06	1058	1032	517	608	921	1149	441	734
ENSMUSG00000027082	Tfpi	1.125	1.2e-09	3.2e-08	2e-12	6.2e-11	2715	2452	984	1383	2363	2730	840	1669
ENSMUSG00000021991	Cacna2d3	-2.034	1.2e-09	3.2e-08	2.6e-11	6.8e-10	47	38	192	158	41	43	164	192
ENSMUSG00000027698	Nceh1	-1.112	1.2e-09	3.2e-08	6.1e-08	9.8e-07	258	296	626	572	224	329	535	691
ENSMUSG00000091264	Smim13	-0.864	1.2e-09	3.3e-08	2.2e-13	7.8e-12	1970	2083	3936	3444	1714	2319	3363	4161
ENSMUSG00000000120	Ngfr	-1.633	1.2e-09	3.4e-08	1.3e-26	2.6e-24	2411	3281	9710	7956	2097	3652	8296	9613
ENSMUSG00000089901	Gm8113	1.44	1.2e-09	3.4e-08	1.4e-16	8.1e-15	3683	3125	1004	1502	3205	3480	857	1813
ENSMUSG00000025477	Inpp5a	0.799	1.2e-09	3.4e-08	3.6e-08	6e-07	1354	1459	779	838	1178	1624	665	1012
ENSMUSG00000038408	1700018A04Rik	2.793	1.4e-09	3.8e-08	5.3e-12	1.6e-10	111	104	8	23	97	116	6	27
ENSMUSG00000026883	Dab2ip	0.621	1.4e-09	3.8e-08	5e-09	9.5e-08	7020	6901	4353	4693	6109	7683	3719	5670
ENSMUSG00000026471	Mr1	1.525	1.4e-09	3.8e-08	3e-07	4.3e-06	290	305	74	133	252	339	62	159
ENSMUSG00000025932	Eya1	-1.668	1.4e-09	3.9e-08	4.7e-30	1.3e-27	950	1119	3655	2925	826	1246	3123	3535
ENSMUSG00000025885	Myo5b	-1.742	1.4e-09	3.9e-08	1.8e-09	3.6e-08	56	78	202	245	48	86	172	295
ENSMUSG00000003410	Elavl3	-1.348	1.5e-09	4.1e-08	2.7e-17	1.7e-15	1209	1715	3978	3469	1051	1909	3399	4192
ENSMUSG00000039706	Ldb2	1.362	1.5e-09	4.1e-08	1.8e-12	5.7e-11	3328	3089	934	1560	2896	3439	797	1883
ENSMUSG00000038555	Reep2	-1.362	1.5e-09	4.1e-08	2.8e-09	5.4e-08	217	308	722	628	188	342	617	759
ENSMUSG00000074793	Hspa12b	1.312	1.6e-09	4.2e-08	7.9e-11	1.9e-09	1797	1665	533	861	1564	1854	454	1038
ENSMUSG00000029426	Scarb2	-0.658	1.6e-09	4.2e-08	1.7e-09	3.5e-08	3252	3520	5474	5216	2830	3919	4677	6302
ENSMUSG00000010175	Prox1	-1.358	1.6e-09	4.2e-08	2.8e-09	5.5e-08	137	147	374	355	119	164	320	429
ENSMUSG00000064181	Rab3ip	-0.821	1.6e-09	4.2e-08	4.7e-09	8.9e-08	926	956	1773	1554	806	1064	1515	1878
ENSMUSG00000034295	Fhod3	-1.641	1.6e-09	4.3e-08	2.6e-19	2.2e-17	572	835	2404	1990	497	929	2054	2405
ENSMUSG00000063428	Ddo	3.497	1.6e-09	4.4e-08	1e-15	5.1e-14	83	73	6	7	72	81	5	9
ENSMUSG00000042208	0610010F05Rik	-0.7	1.6e-09	4.4e-08	1.9e-09	3.8e-08	1847	2053	3208	3131	1607	2286	2741	3783
ENSMUSG00000026305	Lrrfip1	-1.04	1.7e-09	4.5e-08	2.4e-16	1.3e-14	2895	3520	7017	6179	2519	3919	5995	7465
ENSMUSG00000026335	Pam	0.605	1.7e-09	4.5e-08	1.7e-08	3e-07	9593	9642	6026	6620	8348	10735	5148	7997
ENSMUSG00000019843	Fyn	-0.831	1.7e-09	4.6e-08	1.3e-11	3.7e-10	2880	3488	5881	5450	2506	3883	5025	6585
ENSMUSG00000016763	Scube1	-1.115	1.7e-09	4.6e-08	5.5e-11	1.4e-09	754	1091	2019	1981	655	1214	1725	2393
ENSMUSG00000025085	Ablim1	0.685	1.7e-09	4.6e-08	4e-09	7.7e-08	3059	2825	1799	1860	2662	3146	1537	2247
ENSMUSG00000058153	Sez6l	-1.291	1.7e-09	4.6e-08	1.1e-08	1.9e-07	161	174	440	382	140	194	376	462
ENSMUSG00000007379	Dennd2c	1.135	1.7e-09	4.6e-08	3.7e-07	5.2e-06	582	514	215	284	507	573	183	342
ENSMUSG00000018865	Sult4a1	-1.087	1.8e-09	4.7e-08	1.3e-07	2e-06	270	317	663	586	235	353	567	709
ENSMUSG00000036928	Stag3	1.219	1.8e-09	4.8e-08	2.8e-07	4e-06	463	453	164	229	403	504	139	276
ENSMUSG00000004328	Hif3a	1.02	1.9e-09	4.9e-08	7.3e-09	1.3e-07	1572	1557	637	904	1368	1734	543	1091
ENSMUSG00000042763	Maneal	-1.279	1.9e-09	5e-08	6.3e-08	1e-06	152	200	455	400	132	222	389	484
ENSMUSG00000048807	Slc35e4	-1.113	1.9e-09	5e-08	9.8e-08	1.5e-06	270	229	550	528	235	255	470	638
ENSMUSG00000026458	Ppfia4	1.059	1.9e-09	5e-08	2.2e-07	3.3e-06	639	609	270	328	556	678	230	396
ENSMUSG00000033960	9430020K01Rik	1.241	2e-09	5.1e-08	2e-11	5.4e-10	1892	1694	609	907	1647	1886	519	1094
ENSMUSG00000022894	Adamts5	-1.103	1.9e-09	5.1e-08	1.1e-08	2e-07	412	562	992	1102	358	625	847	1331
ENSMUSG00000031790	Mmp15	-1.07	2e-09	5.2e-08	1.4e-14	5.9e-13	2123	2822	5433	4957	1847	3141	4642	5989
ENSMUSG00000035403	Crb2	1.358	2.1e-09	5.3e-08	1.2e-14	4.9e-13	1554	1268	496	604	1353	1412	423	729
ENSMUSG00000026147	Col9a1	1.751	2e-09	5.3e-08	2.4e-11	6.5e-10	1237	1043	235	443	1077	1162	199	533
ENSMUSG00000028194	Ddah1	-0.793	2.1e-09	5.3e-08	1.1e-08	1.9e-07	910	929	1650	1537	792	1034	1410	1857
ENSMUSG00000046314	Stxbp6	1.31	2.1e-09	5.3e-08	1.7e-08	3e-07	662	566	205	290	576	630	174	349
ENSMUSG00000048482	Bdnf	1.141	2e-09	5.3e-08	1.3e-07	2e-06	567	472	224	247	494	526	191	298
ENSMUSG00000041439	Mfsd6	-1.257	2.1e-09	5.4e-08	4.3e-11	1.1e-09	374	465	1085	922	325	517	927	1115
ENSMUSG00000039252	Lgi2	1.879	2.1e-09	5.5e-08	1.3e-21	1.4e-19	2277	1780	446	655	1982	1982	380	790
ENSMUSG00000028207	Asph	0.749	2.1e-09	5.5e-08	1.7e-09	3.5e-08	9291	8863	4803	5998	8085	9868	4103	7245
ENSMUSG00000029001	Fbxo44	-1.311	2.2e-09	5.6e-08	4.5e-16	2.4e-14	630	759	1878	1573	548	845	1605	1901
ENSMUSG00000032355	Mlip	-2.26	2.2e-09	5.6e-08	2.6e-12	8e-11	26	34	152	136	22	38	130	165
ENSMUSG00000032181	Scg3	-1.449	2.2e-09	5.7e-08	3.1e-20	3e-18	756	970	2577	2139	657	1079	2202	2585
ENSMUSG00000060548	Tnfrsf19	0.724	2.2e-09	5.7e-08	4.1e-10	9e-09	4612	4003	2629	2587	4014	4457	2246	3126
ENSMUSG00000018554	Ybx2	1.82	2.2e-09	5.7e-08	1.2e-08	2.2e-07	203	210	41	76	177	234	34	91
ENSMUSG00000048924	Ccdc125	1.583	2.2e-09	5.7e-08	7e-08	1.1e-06	255	274	65	111	222	305	55	133
ENSMUSG00000052151	Ppap2c	-0.906	2.2e-09	5.7e-08	1.8e-07	2.7e-06	512	457	901	915	446	509	770	1105
ENSMUSG00000032846	Zswim6	-0.734	2.4e-09	6e-08	3.3e-09	6.3e-08	1633	1856	3036	2771	1421	2066	2594	3348
ENSMUSG00000021198	Unc79	-0.96	2.4e-09	6.1e-08	2.6e-07	3.8e-06	409	474	916	806	356	528	783	974
ENSMUSG00000026311	Asb1	-0.749	2.4e-09	6.2e-08	2.5e-09	5e-08	1161	1197	2028	1937	1010	1333	1733	2340
ENSMUSG00000051851	Cxx1c	-1.122	2.4e-09	6.2e-08	8.7e-08	1.4e-06	238	277	597	526	207	308	510	636
ENSMUSG00000054013	Tmem179	-1.44	2.5e-09	6.5e-08	5.5e-09	1e-07	119	114	347	287	104	127	297	347
ENSMUSG00000025854	Fam20c	-1.06	2.6e-09	6.6e-08	1e-08	1.8e-07	415	510	1028	903	361	567	879	1091
ENSMUSG00000020814	Mxra7	-1.048	2.6e-09	6.7e-08	2.7e-12	8.1e-11	773	855	1815	1553	672	952	1551	1877
ENSMUSG00000006356	Crip2	-0.847	2.6e-09	6.7e-08	6.9e-12	2e-10	1609	1718	3194	2797	1400	1913	2729	3380
ENSMUSG00000072640	Lyrm9	-1.021	2.7e-09	6.7e-08	1.7e-07	2.5e-06	328	368	746	666	285	409	638	805
ENSMUSG00000043068	Fam89a	-1.368	2.7e-09	6.8e-08	7.5e-11	1.9e-09	290	257	777	636	253	286	664	769
ENSMUSG00000027506	Tpd52	-1.155	2.8e-09	6.9e-08	1.1e-15	5.7e-14	897	1063	2357	2012	780	1183	2014	2431
ENSMUSG00000047907	Tshz2	0.846	2.8e-09	7e-08	1.2e-10	2.8e-09	8182	7847	3866	5046	7120	8737	3302	6095
ENSMUSG00000036528	Ppfibp2	0.968	2.8e-09	7.1e-08	2.1e-13	7.5e-12	2837	2392	1281	1390	2469	2664	1094	1679
ENSMUSG00000020021	Fgd6	1.023	2.9e-09	7.3e-08	9.5e-12	2.7e-10	1798	1497	818	803	1565	1667	699	970
ENSMUSG00000017491	Rarb	-0.672	2.9e-09	7.3e-08	6.1e-09	1.1e-07	2375	2714	4167	3946	2066	3021	3560	4768
ENSMUSG00000032172	Olfm2	-1.34	2.9e-09	7.3e-08	3.3e-08	5.6e-07	127	167	393	353	110	186	336	427
ENSMUSG00000091475	2810468N07Rik	-1.141	2.9e-09	7.3e-08	4.8e-08	7.9e-07	277	343	735	636	241	382	628	769
ENSMUSG00000079037	Prnp	-0.645	2.9e-09	7.4e-08	7.1e-09	1.3e-07	3126	3512	5156	5225	2720	3910	4405	6313
ENSMUSG00000024236	Svil	0.613	3e-09	7.4e-08	2.6e-08	4.4e-07	5748	6108	3691	4061	5002	6800	3153	4906
ENSMUSG00000059540	Tcea2	1.047	3e-09	7.6e-08	1.2e-07	1.8e-06	568	596	276	286	494	663	236	346
ENSMUSG00000039199	Zdhhc1	0.959	3.1e-09	7.6e-08	3.2e-07	4.5e-06	714	760	361	397	621	846	308	479
ENSMUSG00000030774	Pak1	-0.694	3.2e-09	7.9e-08	3.1e-09	6.1e-08	1853	1911	3201	2893	1612	2128	2735	3495
ENSMUSG00000025792	Slc25a10	-0.738	3.3e-09	8.2e-08	6.9e-09	1.3e-07	1269	1378	2328	2090	1104	1534	1989	2526
ENSMUSG00000033768	Nrxn2	-1.625	3.4e-09	8.3e-08	3e-11	7.9e-10	201	318	869	732	174	353	743	885
ENSMUSG00000019907	Ppp1r12a	0.622	3.4e-09	8.3e-08	6.4e-08	1e-06	6834	6401	3973	4620	5947	7127	3394	5581
ENSMUSG00000050965	Prkca	-0.807	3.4e-09	8.5e-08	1.7e-07	2.6e-06	768	942	1544	1452	668	1048	1319	1754
ENSMUSG00000029068	Ccnl2	0.709	3.5e-09	8.7e-08	1.9e-10	4.5e-09	6151	6970	3982	4043	5352	7760	3402	4884
ENSMUSG00000028086	Fbxw7	-0.747	3.5e-09	8.7e-08	1.9e-10	4.5e-09	2858	3279	5389	4919	2487	3651	4604	5943
ENSMUSG00000041020	Map7d2	-1.305	3.5e-09	8.7e-08	4.1e-08	6.7e-07	140	175	417	362	121	195	357	438
ENSMUSG00000003452	Bicd1	-1.081	3.7e-09	9.2e-08	4.9e-13	1.7e-11	973	1274	2509	2250	846	1418	2144	2719
ENSMUSG00000056486	Chn1	-0.757	3.7e-09	9.2e-08	1.5e-10	3.5e-09	1994	2013	3602	3171	1735	2241	3078	3831
ENSMUSG00000035551	Igfbpl1	-1.311	3.7e-09	9.2e-08	1.1e-07	1.7e-06	126	177	371	382	109	197	317	462
ENSMUSG00000046207	Pik3r6	2.15	3.7e-09	9.2e-08	1.1e-06	1.4e-05	186	164	17	62	162	183	14	73
ENSMUSG00000066392	Nrxn3	1.478	3.9e-09	9.6e-08	8.9e-07	1.2e-05	308	320	78	147	268	356	66	176
ENSMUSG00000022475	Hdac7	0.672	4e-09	9.8e-08	1.1e-08	2e-07	2748	2792	1671	1806	2391	3108	1427	2181
ENSMUSG00000030428	Ttyh1	-1.542	4.2e-09	1e-07	1.6e-10	3.8e-09	369	695	1484	1614	320	772	1268	1950
ENSMUSG00000050368	Hoxd10	-8.342	4.4e-09	1.1e-07	4.3e-33	1.6e-30	0	1	141	266	0	1	119	320
ENSMUSG00000004319	Clcn3	-0.908	4.4e-09	1.1e-07	9.4e-14	3.5e-12	1934	2203	4135	3634	1683	2453	3533	4391
ENSMUSG00000015599	Ttbk1	-1.461	4.7e-09	1.1e-07	7.6e-12	2.2e-10	252	319	864	711	219	355	739	860
ENSMUSG00000045095	Magi1	-0.681	4.4e-09	1.1e-07	2.7e-09	5.4e-08	1937	2035	3288	3081	1685	2266	2809	3723
ENSMUSG00000026827	Gpd2	-0.724	4.7e-09	1.1e-07	6.3e-09	1.2e-07	1326	1396	2356	2143	1154	1554	2013	2590
ENSMUSG00000062014	Gmfb	-0.609	4.3e-09	1.1e-07	1.1e-08	2e-07	6438	6521	10286	9481	5602	7260	8788	11455
ENSMUSG00000031486	Gpr124	0.645	4.3e-09	1.1e-07	3.1e-08	5.2e-07	11501	11851	6772	8162	10008	13194	5785	9860
ENSMUSG00000076435	Acsf2	0.893	4.5e-09	1.1e-07	1.7e-06	2.1e-05	909	953	436	565	791	1061	372	682
ENSMUSG00000027273	Snap25	-1.348	5e-09	1.2e-07	4.8e-11	1.2e-09	326	442	1058	901	283	492	904	1089
ENSMUSG00000038518	Jarid2	-0.735	4.9e-09	1.2e-07	7.4e-11	1.8e-09	5447	6000	10039	9013	4740	6680	8577	10889
ENSMUSG00000047747	Rnf150	-0.812	4.9e-09	1.2e-07	1.9e-10	4.4e-09	1629	1945	3276	3004	1417	2165	2799	3629
ENSMUSG00000027840	Wnt2b	1.301	4.9e-09	1.2e-07	1.8e-07	2.7e-06	360	374	123	175	313	416	104	210
ENSMUSG00000039385	Cdh6	-1.621	5.6e-09	1.3e-07	1.3e-23	1.9e-21	1576	2227	6439	5265	1371	2479	5502	6362
ENSMUSG00000038740	Mvb12b	-0.803	5.6e-09	1.3e-07	6.5e-12	1.9e-10	2602	2908	5091	4531	2264	3238	4350	5474
ENSMUSG00000027419	Pcsk2	-1.598	5.3e-09	1.3e-07	3.9e-09	7.6e-08	68	95	247	247	59	105	211	299
ENSMUSG00000029122	Evc	0.682	5.5e-09	1.3e-07	2.3e-08	3.9e-07	2266	2402	1404	1506	1972	2674	1199	1819
ENSMUSG00000024206	Rfx2	1.212	5.3e-09	1.3e-07	3.6e-08	6e-07	434	393	171	186	378	438	146	224
ENSMUSG00000021373	Cap2	0.935	5.2e-09	1.3e-07	6.8e-07	9.1e-06	828	714	408	398	721	795	349	481
ENSMUSG00000032076	Cadm1	-1.541	6e-09	1.4e-07	1.6e-26	3.1e-24	7543	9829	27858	22720	6563	10943	23801	27449
ENSMUSG00000047261	Gap43	-1.459	5.8e-09	1.4e-07	3.6e-24	5.3e-22	4795	6290	16686	13801	4172	7003	14256	16674
ENSMUSG00000047686	Zcchc5	1.606	5.8e-09	1.4e-07	7.1e-12	2e-10	1402	1175	314	532	1220	1309	267	641
ENSMUSG00000052581	Lrrtm4	1.311	6e-09	1.4e-07	3.7e-11	9.4e-10	1013	817	395	342	882	910	338	414
ENSMUSG00000032625	Thsd7a	-0.978	6e-09	1.4e-07	2.4e-10	5.5e-09	703	818	1602	1397	611	910	1369	1688
ENSMUSG00000021684	Pde8b	-1.73	5.8e-09	1.4e-07	5.7e-10	1.2e-08	57	68	191	221	49	75	163	267
ENSMUSG00000026628	Atf3	1.496	6.1e-09	1.4e-07	2.1e-07	3.1e-06	571	554	136	263	497	617	115	316
ENSMUSG00000056947	Mab21l1	-1.756	6.4e-09	1.5e-07	3.6e-30	1e-27	1366	1790	5951	4716	1188	1992	5085	5698
ENSMUSG00000018169	Mfng	-1.156	6.3e-09	1.5e-07	4.6e-13	1.5e-11	782	1048	2166	1917	680	1166	1851	2316
ENSMUSG00000058248	Kcnh1	2.575	6.5e-09	1.5e-07	8e-12	2.3e-10	113	108	11	25	98	120	9	30
ENSMUSG00000020241	Col6a2	1.66	6.5e-09	1.5e-07	3.7e-11	9.6e-10	7531	8088	1574	3368	6553	9005	1343	4066
ENSMUSG00000013160	Atp6v0d1	-0.656	6.3e-09	1.5e-07	4e-09	7.7e-08	2430	2620	4103	3855	2114	2917	3506	4657
ENSMUSG00000063060	Sox7	2.019	6.4e-09	1.5e-07	1.1e-07	1.6e-06	391	335	48	132	341	373	40	157
ENSMUSG00000063063	Ctnna2	-1.089	6.7e-09	1.6e-07	9.6e-15	4.2e-13	1395	1791	3602	3181	1213	1994	3078	3843
ENSMUSG00000096768	Erdr1	0.975	6.9e-09	1.6e-07	1.5e-12	4.7e-11	3403	3841	2063	1625	2961	4276	1763	1964
ENSMUSG00000058070	Eml1	0.725	6.8e-09	1.6e-07	7.4e-09	1.4e-07	3712	3405	1948	2354	3230	3791	1664	2843
ENSMUSG00000061578	Ksr2	-1.393	6.6e-09	1.6e-07	1.3e-08	2.3e-07	110	135	339	304	95	150	290	368
ENSMUSG00000037852	Cpe	0.58	6.6e-09	1.6e-07	5.7e-08	9.2e-07	7748	7237	5165	4859	6742	8058	4413	5870
ENSMUSG00000028654	Mycl1	-1.022	7.3e-09	1.7e-07	4e-13	1.4e-11	1003	1201	2393	2086	872	1337	2045	2521
ENSMUSG00000040998	Npnt	1.672	7.4e-09	1.7e-07	3.6e-11	9.2e-10	1613	1386	321	619	1404	1543	273	746
ENSMUSG00000033615	Cplx1	-1.929	7.3e-09	1.7e-07	2e-10	4.7e-09	37	54	182	167	32	60	156	202
ENSMUSG00000019254	Ppp1r12c	0.683	7.4e-09	1.7e-07	2.3e-09	4.7e-08	4017	4534	2726	2604	3495	5048	2329	3146
ENSMUSG00000027869	Hsd3b6	-2.407	7.8e-09	1.8e-07	7.4e-12	2.1e-10	24	21	139	104	21	24	119	126
ENSMUSG00000025270	Alas2	-2.156	7.7e-09	1.8e-07	1.9e-10	4.5e-09	23	42	153	139	20	46	131	168
ENSMUSG00000086096	Gm12688	-1.47	7.8e-09	1.8e-07	4.1e-10	9.1e-09	353	636	1414	1328	306	707	1208	1605
ENSMUSG00000027010	Slc25a12	-0.685	7.8e-09	1.8e-07	1.6e-08	2.8e-07	1707	1913	3022	2804	1485	2130	2582	3388
ENSMUSG00000039607	Rbms3	-0.591	7.9e-09	1.8e-07	2.3e-08	3.9e-07	5897	6240	8940	9338	5131	6947	7638	11281
ENSMUSG00000031805	Jak3	1.251	7.8e-09	1.8e-07	1.3e-06	1.6e-05	399	394	130	203	347	439	110	244
ENSMUSG00000037419	Endod1	-0.713	8.1e-09	1.9e-07	7.1e-09	1.3e-07	1279	1366	2220	2119	1113	1521	1897	2560
ENSMUSG00000021451	Sema4d	-1.235	8.2e-09	1.9e-07	1.8e-08	3.2e-07	239	314	699	602	207	349	598	728
ENSMUSG00000052957	Gas1	0.631	8.4e-09	1.9e-07	2.2e-08	3.8e-07	3349	3549	2135	2316	2914	3951	1824	2798
ENSMUSG00000031965	Tbx20	-0.955	8.1e-09	1.9e-07	1.3e-06	1.6e-05	341	411	690	768	296	457	589	927
ENSMUSG00000026833	Olfm1	-1.427	8.8e-09	2e-07	2.1e-25	3.5e-23	1142	1173	3452	2780	994	1306	2950	3359
ENSMUSG00000039936	Pik3cd	-0.897	8.6e-09	2e-07	6.2e-07	8.4e-06	457	556	985	903	397	619	842	1091
ENSMUSG00000059173	Pde1a	1.672	9e-09	2.1e-07	5.4e-10	1.2e-08	2232	2066	421	928	1942	2300	358	1118
ENSMUSG00000022105	Rb1	-0.796	9.1e-09	2.1e-07	4.5e-09	8.6e-08	1034	1104	1978	1737	900	1229	1690	2099
ENSMUSG00000044864	Ankrd50	-0.61	9e-09	2.1e-07	3.8e-08	6.3e-07	4288	4906	6971	7063	3731	5462	5956	8533
ENSMUSG00000030043	Tacr1	2.128	9.8e-09	2.2e-07	1.8e-11	5e-10	130	146	31	32	113	162	26	39
ENSMUSG00000023909	Paqr4	-1.135	9.9e-09	2.2e-07	7.1e-10	1.5e-08	466	609	1259	1104	405	677	1076	1334
ENSMUSG00000028487	Bnc2	0.659	9.9e-09	2.2e-07	1.3e-08	2.3e-07	4257	3721	2470	2582	3705	4143	2110	3119
ENSMUSG00000046079	Lrrc8d	-0.727	9.5e-09	2.2e-07	1.7e-08	3.1e-07	1182	1237	2110	1895	1028	1377	1803	2290
ENSMUSG00000040280	Ndufa4l2	-1.261	9.9e-09	2.2e-07	1.7e-08	3.1e-07	151	155	358	373	131	172	306	451
ENSMUSG00000022391	Rangap1	-0.586	9.5e-09	2.2e-07	2.3e-08	4e-07	7377	7061	11185	10484	6419	7862	9556	12666
ENSMUSG00000032300	1700017B05Rik	0.665	9.6e-09	2.2e-07	6.7e-08	1.1e-06	3006	2755	1705	1927	2616	3068	1456	2328
ENSMUSG00000043415	Otud1	-1.185	9.9e-09	2.2e-07	1.5e-07	2.2e-06	183	209	485	408	159	233	415	494
ENSMUSG00000021948	Prkcd	0.734	9.8e-09	2.2e-07	3.3e-07	4.7e-06	1561	1661	896	1039	1358	1849	765	1255
ENSMUSG00000086567	Gm2830	2.064	1e-08	2.3e-07	1.2e-10	2.8e-09	167	134	31	41	146	149	26	49
ENSMUSG00000006589	Aprt	0.628	1.1e-08	2.4e-07	2.5e-08	4.3e-07	4138	3823	2468	2683	3601	4257	2108	3241
ENSMUSG00000031840	Rab3a	-0.899	1e-08	2.4e-07	1.2e-06	1.6e-05	437	555	961	892	380	618	821	1078
ENSMUSG00000001300	Efnb2	1.015	1.1e-08	2.5e-07	1.1e-16	6.4e-15	7485	6240	3236	3555	6514	6948	2764	4295
ENSMUSG00000097391	Mirg	1.031	1.1e-08	2.5e-07	1.8e-11	4.8e-10	3567	3772	1484	2104	3104	4199	1267	2541
ENSMUSG00000032387	Rbpms2	1.193	1.1e-08	2.5e-07	1.1e-07	1.8e-06	433	393	164	197	377	438	140	237
ENSMUSG00000030339	Ltbr	0.699	1.1e-08	2.5e-07	1.4e-07	2.1e-06	2227	2108	1218	1450	1938	2347	1040	1751
ENSMUSG00000034463	Scara3	1.153	1.1e-08	2.5e-07	2e-07	3e-06	920	902	321	498	801	1004	273	600
ENSMUSG00000026043	Col3a1	1.411	1.2e-08	2.6e-07	9.1e-12	2.6e-10	134990	129465	35218	64261	117466	144143	30087	77633
ENSMUSG00000022974	Paxbp1	0.606	1.2e-08	2.6e-07	2.4e-08	4.2e-07	3821	4025	2574	2583	3325	4481	2199	3120
ENSMUSG00000032607	Amt	-0.914	1.1e-08	2.6e-07	5.1e-07	6.9e-06	437	463	903	793	380	515	772	958
ENSMUSG00000010505	Myt1	-1.392	1.2e-08	2.7e-07	8.1e-21	8.1e-19	1342	1771	4460	3716	1167	1971	3811	4490
ENSMUSG00000022443	Myh9	0.56	1.3e-08	2.8e-07	2.9e-07	4.1e-06	19404	19256	12194	14025	16885	21439	10418	16943
ENSMUSG00000001270	Ckb	-1.614	1.3e-08	2.9e-07	3.3e-31	9.9e-29	5373	6526	20284	16138	4675	7265	17330	19498
ENSMUSG00000070643	Sox13	0.728	1.3e-08	2.9e-07	9.9e-08	1.5e-06	1612	1560	937	978	1403	1737	800	1182
ENSMUSG00000023341	Mx2	2.022	1.4e-08	3e-07	5.4e-10	1.2e-08	181	137	32	46	158	153	27	55
ENSMUSG00000033715	Akr1c14	1.833	1.3e-08	3e-07	2.1e-07	3e-06	206	174	34	73	180	194	28	87
ENSMUSG00000042216	Sgsm1	-0.865	1.3e-08	3e-07	4.7e-07	6.4e-06	507	587	1041	953	441	653	890	1152
ENSMUSG00000032020	Ubash3b	-1.019	1.4e-08	3.1e-07	2e-10	4.6e-09	640	667	1437	1215	557	743	1228	1468
ENSMUSG00000030525	Chrna7	-1.038	1.4e-08	3.1e-07	1.9e-07	2.8e-06	277	278	589	550	241	309	503	665
ENSMUSG00000032503	Arpp21	-1.521	1.4e-08	3.2e-07	4.6e-09	8.7e-08	95	117	337	272	82	130	288	329
ENSMUSG00000047180	Neurl3	1.654	1.4e-08	3.2e-07	1.5e-08	2.6e-07	231	205	55	83	201	228	46	100
ENSMUSG00000000142	Axin2	0.829	1.4e-08	3.2e-07	1.3e-06	1.6e-05	1001	1037	521	625	871	1155	445	754
ENSMUSG00000021704	Mtx3	0.695	1.5e-08	3.3e-07	6.3e-08	1e-06	1956	1944	1138	1268	1702	2164	972	1532
ENSMUSG00000020654	Adcy3	0.769	1.5e-08	3.3e-07	6.9e-07	9.1e-06	1474	1332	748	896	1283	1483	639	1082
ENSMUSG00000025089	Gfra1	-0.918	1.6e-08	3.4e-07	2.5e-15	1.2e-13	8985	10160	19346	16831	7818	11312	16529	20334
ENSMUSG00000041731	Pgm5	1.867	1.6e-08	3.4e-07	3.2e-14	1.3e-12	13710	11204	2251	4578	11931	12475	1921	5528
ENSMUSG00000047216	Cdh19	-1.356	1.5e-08	3.4e-07	1.2e-13	4.3e-12	924	1456	3217	2879	803	1620	2749	3479
ENSMUSG00000020695	Mrc2	0.933	1.5e-08	3.4e-07	1.3e-10	3.1e-09	4115	4062	1793	2487	3581	4522	1531	3003
ENSMUSG00000031428	Zcchc18	-0.995	1.7e-08	3.6e-07	6.7e-09	1.3e-07	560	705	1335	1188	487	784	1141	1436
ENSMUSG00000021745	Ptprg	-0.595	1.7e-08	3.6e-07	2.5e-08	4.2e-07	5248	5511	8419	7837	4567	6136	7193	9468
ENSMUSG00000048385	Scrt1	-1.566	1.6e-08	3.6e-07	2.8e-08	4.7e-07	66	98	257	231	57	109	220	279
ENSMUSG00000022469	Rapgef3	1.725	1.7e-08	3.6e-07	2.3e-07	3.4e-06	665	636	115	279	579	708	97	335
ENSMUSG00000068036	Mllt4	0.631	1.6e-08	3.6e-07	2.5e-07	3.6e-06	3693	3675	2147	2606	3214	4092	1834	3148
ENSMUSG00000025145	Lrrc45	0.679	1.7e-08	3.6e-07	3.3e-07	4.7e-06	1714	1839	1157	1063	1491	2047	989	1285
ENSMUSG00000037492	Zmat4	1.335	1.8e-08	3.8e-07	6.9e-09	1.3e-07	495	393	174	177	431	438	149	214
ENSMUSG00000060275	Nrg2	1.74	1.9e-08	4.1e-07	1e-09	2.2e-08	200	181	50	64	174	202	42	77
ENSMUSG00000017692	Rhbdl3	-1.36	1.9e-08	4.1e-07	1.9e-09	3.9e-08	181	193	531	430	157	215	454	520
ENSMUSG00000002881	Nab1	-0.709	1.9e-08	4.1e-07	8.1e-08	1.3e-06	1127	1316	2002	1995	980	1465	1710	2410
ENSMUSG00000028528	Dnajc6	-1.465	2e-08	4.3e-07	3.5e-11	9.1e-10	284	418	1053	887	246	465	900	1072
ENSMUSG00000029861	Fam131b	-1.636	2e-08	4.4e-07	1e-13	3.8e-12	215	259	824	652	187	288	705	788
ENSMUSG00000000317	Bcl6b	2.025	2.1e-08	4.4e-07	9e-09	1.6e-07	775	640	98	251	675	713	82	301
ENSMUSG00000057897	Camk2b	-1.437	2.1e-08	4.5e-07	4.4e-18	3.1e-16	771	1056	2706	2246	670	1175	2312	2714
ENSMUSG00000019817	Plagl1	1.423	2.1e-08	4.5e-07	1.9e-11	5.2e-10	15528	14791	3957	7347	13512	16468	3379	8873
ENSMUSG00000026604	Ptpn14	0.769	2.1e-08	4.5e-07	2.4e-07	3.4e-06	1871	1768	938	1195	1628	1969	801	1443
ENSMUSG00000043122	A530016L24Rik	1.559	2.1e-08	4.5e-07	5e-07	6.8e-06	289	252	64	119	252	281	54	143
ENSMUSG00000038679	Trps1	0.813	2.1e-08	4.6e-07	1e-11	2.9e-10	7296	6288	3638	4089	6349	7001	3108	4940
ENSMUSG00000038807	Rap1gap2	-1.213	2.2e-08	4.8e-07	7.6e-14	2.9e-12	606	712	1669	1391	527	792	1426	1681
ENSMUSG00000039081	Zfp503	0.864	2.3e-08	4.8e-07	2.7e-10	6.2e-09	3786	3485	1734	2258	3295	3880	1481	2727
ENSMUSG00000050288	Fzd2	0.636	2.2e-08	4.8e-07	1.9e-07	2.8e-06	3011	3078	1802	2114	2620	3427	1539	2553
ENSMUSG00000021286	Zfyve21	0.878	2.3e-08	4.8e-07	1.5e-06	1.9e-05	815	816	412	475	709	909	352	573
ENSMUSG00000025795	Rassf3	1.296	2.3e-08	4.9e-07	1.5e-12	4.7e-11	2022	1723	618	905	1760	1919	527	1092
ENSMUSG00000035275	Raver2	0.679	2.3e-08	4.9e-07	9.3e-08	1.5e-06	2229	2049	1268	1402	1940	2282	1083	1693
ENSMUSG00000053046	Brsk2	-1.44	2.3e-08	5e-07	2.5e-15	1.2e-13	518	712	1827	1515	450	792	1561	1831
ENSMUSG00000008999	Bmp7	-0.952	2.3e-08	5e-07	7.6e-13	2.5e-11	1491	1805	3392	2991	1297	2009	2898	3614
ENSMUSG00000027210	Meis2	1.457	2.3e-08	5e-07	1.1e-12	3.7e-11	12388	11001	3068	5450	10780	12248	2620	6582
ENSMUSG00000050953	Gja1	-0.615	2.3e-08	5e-07	1.1e-08	2e-07	2943	2921	4634	4347	2561	3252	3959	5252
ENSMUSG00000054484	Tmem62	-1.081	2.3e-08	5e-07	3.6e-07	5.1e-06	224	260	542	484	195	289	463	585
ENSMUSG00000055044	Pdlim1	-1.124	2.5e-08	5.3e-07	1.1e-14	4.8e-13	870	1002	2219	1867	757	1115	1896	2256
ENSMUSG00000035274	Tpbg	0.684	2.5e-08	5.3e-07	8.3e-08	1.3e-06	1912	1816	1151	1169	1664	2022	983	1412
ENSMUSG00000024378	Stard4	0.699	2.5e-08	5.3e-07	2.3e-07	3.4e-06	2011	1782	1103	1231	1750	1984	942	1487
ENSMUSG00000033088	Triobp	0.677	2.5e-08	5.3e-07	2.7e-07	3.9e-06	2260	2175	1265	1507	1967	2422	1080	1820
ENSMUSG00000022321	Cdh10	-1.273	2.6e-08	5.5e-07	2.1e-15	9.8e-14	1000	1387	3101	2671	869	1544	2650	3228
ENSMUSG00000038143	Stox2	-0.749	2.6e-08	5.5e-07	6.7e-10	1.4e-08	2588	3099	4959	4602	2252	3450	4237	5560
ENSMUSG00000022935	Grik1	-1.76	2.6e-08	5.6e-07	4.5e-09	8.6e-08	43	67	184	190	37	74	157	229
ENSMUSG00000035164	Zc3h12c	-0.678	2.7e-08	5.6e-07	6e-08	9.6e-07	1487	1434	2479	2197	1294	1597	2118	2655
ENSMUSG00000051177	Plcb1	-0.676	2.7e-08	5.6e-07	9.4e-08	1.5e-06	1400	1638	2436	2422	1218	1823	2081	2926
ENSMUSG00000072294	Klf12	0.935	2.6e-08	5.6e-07	2.3e-06	2.8e-05	751	628	350	371	654	700	299	448
ENSMUSG00000024376	Epb4.1l4a	-1.32	2.7e-08	5.7e-07	5.5e-17	3.2e-15	720	881	2192	1808	626	980	1873	2185
ENSMUSG00000022358	Fbxo32	0.98	2.8e-08	5.8e-07	1.4e-06	1.8e-05	625	592	281	335	544	659	240	404
ENSMUSG00000060240	Cend1	-1.463	2.8e-08	5.9e-07	2.8e-09	5.5e-08	134	177	472	387	116	197	404	468
ENSMUSG00000056917	Sipa1	0.656	2.9e-08	6.1e-07	1.1e-07	1.6e-06	2313	2338	1393	1557	2013	2603	1190	1881
ENSMUSG00000062380	Tubb3	-1.78	3e-08	6.2e-07	1.5e-27	3.2e-25	7095	9958	32794	25789	6173	11086	28018	31158
ENSMUSG00000096603	Gm7694	1.265	3e-08	6.2e-07	2e-07	2.9e-06	349	333	122	161	304	371	104	194
ENSMUSG00000043065	Spice1	0.722	3e-08	6.2e-07	4.2e-07	5.8e-06	1502	1385	887	863	1307	1542	758	1043
ENSMUSG00000056153	Socs6	-0.614	3e-08	6.3e-07	2.6e-08	4.5e-07	5689	5328	8892	7969	4951	5932	7597	9628
ENSMUSG00000009569	Mkl2	0.651	3e-08	6.3e-07	3.1e-07	4.5e-06	2757	2601	1562	1846	2399	2896	1334	2230
ENSMUSG00000029778	Adcyap1r1	-1.632	3.1e-08	6.4e-07	4e-28	9e-26	1167	1434	4510	3560	1015	1596	3854	4302
ENSMUSG00000085334	Gm12940	0.686	3.1e-08	6.5e-07	1.1e-07	1.6e-06	1833	1804	1092	1168	1595	2009	933	1411
ENSMUSG00000015305	Sash1	-0.595	3.1e-08	6.5e-07	1.1e-07	1.7e-06	3816	4364	6164	6192	3320	4859	5266	7481
ENSMUSG00000031530	Dusp4	-0.802	3.3e-08	6.7e-07	4e-11	1e-09	1765	1835	3360	2919	1536	2043	2871	3527
ENSMUSG00000041417	Pik3r1	-0.573	3.2e-08	6.7e-07	6.1e-08	9.9e-07	6526	6868	10191	9738	5679	7646	8707	11765
ENSMUSG00000044562	Rasip1	1.725	3.3e-08	6.7e-07	6.8e-08	1.1e-06	1196	1182	206	515	1041	1316	174	619
ENSMUSG00000033361	Prrg3	0.685	3.2e-08	6.7e-07	1.3e-07	2e-06	1941	1794	1129	1193	1689	1998	964	1441
ENSMUSG00000050147	F2rl3	1.807	3.2e-08	6.7e-07	2e-06	2.4e-05	223	204	34	88	194	227	28	105
ENSMUSG00000044456	Rin3	0.888	3.2e-08	6.7e-07	1.1e-05	0.00012	806	810	370	502	701	902	315	606
ENSMUSG00000022261	Sdc2	1.294	3.3e-08	6.8e-07	2e-16	1.1e-14	5498	4605	1710	2407	4785	5128	1460	2906
ENSMUSG00000030606	Hapln3	2.042	3.3e-08	6.8e-07	5.3e-09	1e-07	280	221	38	83	244	246	32	99
ENSMUSG00000040452	Cdh12	-1.114	3.3e-08	6.8e-07	1e-06	1.3e-05	192	246	509	441	167	273	435	533
ENSMUSG00000032816	Igdcc4	1.028	3.4e-08	6.9e-07	6.8e-11	1.7e-09	3463	3593	1410	2047	3013	4000	1204	2472
ENSMUSG00000075590	Nrbp2	1.401	3.5e-08	7.1e-07	7.2e-10	1.5e-08	581	711	211	277	505	791	180	334
ENSMUSG00000028019	Pdgfc	0.953	3.6e-08	7.3e-07	1.4e-11	4e-10	2413	2044	1060	1240	2100	2276	905	1498
ENSMUSG00000045667	Smtnl2	-0.839	3.5e-08	7.3e-07	2.6e-06	3.1e-05	473	515	822	944	411	573	702	1140
ENSMUSG00000034161	Scx	1.536	3.6e-08	7.4e-07	1.3e-07	2e-06	212	244	62	95	184	271	52	114
ENSMUSG00000067586	S1pr3	1.366	3.8e-08	7.7e-07	2.7e-11	7e-10	4436	4194	1198	2148	3860	4670	1022	2593
ENSMUSG00000052544	St6galnac3	0.907	3.8e-08	7.8e-07	2.5e-06	3e-05	1002	957	440	604	872	1066	375	728
ENSMUSG00000020601	Trib2	-0.599	3.9e-08	8e-07	2.6e-08	4.4e-07	3339	3463	5301	5003	2905	3855	4529	6045
ENSMUSG00000040964	Arhgef10l	-0.652	3.9e-08	8e-07	1.2e-07	1.8e-06	1737	2024	3034	2879	1511	2253	2592	3478
ENSMUSG00000043556	Fbxl7	0.962	4e-08	8.1e-07	3.5e-06	4.1e-05	546	624	278	322	475	694	237	389
ENSMUSG00000042751	Nmnat2	-1.595	4.1e-08	8.2e-07	1.4e-12	4.4e-11	272	411	1136	931	236	457	971	1125
ENSMUSG00000030352	Tspan9	0.946	4e-08	8.2e-07	1.1e-10	2.6e-09	4747	4528	2007	2804	4131	5041	1714	3386
ENSMUSG00000020393	Kremen1	-0.674	4.1e-08	8.3e-07	4.6e-08	7.6e-07	1336	1466	2269	2204	1162	1632	1939	2663
ENSMUSG00000039156	Stim2	0.648	4.2e-08	8.4e-07	1.3e-07	2e-06	2312	2331	1403	1559	2012	2595	1198	1883
ENSMUSG00000031284	Pak3	-0.82	4.2e-08	8.4e-07	6e-07	8.1e-06	552	596	1040	986	480	663	889	1192
ENSMUSG00000035152	Ap2b1	-0.555	4.2e-08	8.5e-07	8.2e-08	1.3e-06	9459	9229	14170	13287	8231	10275	12106	16053
ENSMUSG00000060470	Gpr97	2.079	4.2e-08	8.5e-07	2.5e-07	3.6e-06	142	138	17	49	124	154	14	58
ENSMUSG00000022747	St3gal6	1.238	4.3e-08	8.6e-07	6.2e-08	1e-06	338	330	136	147	294	367	116	177
ENSMUSG00000042515	Mum1l1	0.667	4.4e-08	8.9e-07	3.9e-07	5.4e-06	2691	2485	1477	1779	2342	2767	1261	2149
ENSMUSG00000068735	Trp53i11	-0.918	4.5e-08	9e-07	7.4e-14	2.8e-12	2365	2744	5164	4498	2058	3055	4412	5435
ENSMUSG00000051855	Mest	-0.541	4.5e-08	9e-07	1.4e-07	2.2e-06	40139	44453	62070	61044	34928	49492	53030	73749
ENSMUSG00000061080	Lsamp	-1.2	4.7e-08	9.4e-07	4.4e-11	1.1e-09	464	578	1301	1095	403	643	1112	1324
ENSMUSG00000087333	Gm13652	-1.359	4.8e-08	9.6e-07	4e-08	6.7e-07	106	122	314	272	92	136	269	329
ENSMUSG00000019894	Slc6a15	-1.545	4.8e-08	9.7e-07	1.1e-13	4.2e-12	407	630	1654	1376	353	701	1414	1663
ENSMUSG00000061535	C1qtnf7	1.456	4.8e-08	9.7e-07	1e-06	1.3e-05	273	246	69	120	238	274	58	144
ENSMUSG00000056738	A730036I17Rik	-2.344	5e-08	1e-06	1.5e-11	4.2e-10	19	25	121	103	16	28	104	125
ENSMUSG00000035168	Tanc1	0.795	5.2e-08	1e-06	6.7e-10	1.4e-08	5600	5060	2735	3406	4873	5634	2336	4114
ENSMUSG00000049493	Pls1	1.638	5e-08	1e-06	9.6e-09	1.7e-07	218	173	64	61	190	193	55	74
ENSMUSG00000032902	Slc16a1	-0.602	5.1e-08	1e-06	2e-08	3.5e-07	2818	2903	4432	4255	2452	3232	3787	5141
ENSMUSG00000014077	Chp1	-0.608	5.1e-08	1e-06	2.9e-08	4.9e-07	2676	2659	4222	3912	2329	2960	3607	4727
ENSMUSG00000002227	Mov10	0.602	5e-08	1e-06	2.6e-07	3.7e-06	4293	3827	2538	2810	3736	4261	2168	3395
ENSMUSG00000075028	Prdm11	0.668	5.3e-08	1e-06	2.7e-07	3.9e-06	2091	1993	1192	1375	1820	2219	1018	1661
ENSMUSG00000029641	Rasl11a	-1.077	5.2e-08	1e-06	4e-07	5.6e-06	218	232	501	450	190	258	428	544
ENSMUSG00000028601	Echdc2	0.972	5.1e-08	1e-06	9.9e-07	1.3e-05	580	559	278	302	505	622	237	365
ENSMUSG00000022860	Chodl	-1.182	5.2e-08	1e-06	1.8e-06	2.2e-05	180	281	532	515	156	312	455	622
ENSMUSG00000030519	Apba2	-1.534	5.8e-08	1.1e-06	9.5e-19	7.4e-17	617	836	2331	1882	536	930	1992	2274
ENSMUSG00000079323	Gm20661	1.777	5.3e-08	1.1e-06	3.2e-09	6.3e-08	177	153	54	43	154	171	46	52
ENSMUSG00000028412	Slc44a1	-0.587	5.4e-08	1.1e-06	3.3e-08	5.5e-07	3387	3532	5224	5172	2947	3932	4463	6249
ENSMUSG00000034998	Foxn2	-0.629	5.4e-08	1.1e-06	4.8e-08	7.9e-07	2048	2230	3395	3224	1782	2483	2901	3895
ENSMUSG00000073700	Klhl21	-0.717	5.6e-08	1.1e-06	2.4e-07	3.4e-06	938	1060	1689	1599	816	1180	1443	1932
ENSMUSG00000036499	Eea1	0.632	5.7e-08	1.1e-06	3.9e-07	5.4e-06	2733	2684	1609	1884	2378	2988	1374	2275
ENSMUSG00000027584	Oprl1	-1.025	5.4e-08	1.1e-06	4.9e-07	6.7e-06	245	265	519	520	213	295	443	628
ENSMUSG00000038210	Hoxa11	-9.509	6.2e-08	1.2e-06	2.8e-22	3.3e-20	0	0	62	119	0	0	52	142
ENSMUSG00000031502	Col4a1	1.454	6.1e-08	1.2e-06	9e-11	2.2e-09	35738	34249	8660	16893	31099	38132	7397	20406
ENSMUSG00000063531	Sema3e	1.61	6e-08	1.2e-06	1.4e-08	2.5e-07	217	191	57	77	189	213	48	92
ENSMUSG00000024937	Ehbp1l1	1.049	6.1e-08	1.2e-06	5.7e-08	9.3e-07	976	1096	423	577	849	1220	361	696
ENSMUSG00000047344	Lancl3	-1.539	6.2e-08	1.2e-06	7.9e-08	1.3e-06	86	144	361	308	74	160	309	373
ENSMUSG00000029712	Actl6b	-1.362	6e-08	1.2e-06	8.7e-08	1.4e-06	98	126	305	272	85	140	261	329
ENSMUSG00000047409	Ctdspl	0.69	6e-08	1.2e-06	7e-07	9.3e-06	1771	1714	991	1168	1541	1908	846	1410
ENSMUSG00000027577	Chrna4	-2.177	6.5e-08	1.3e-06	9.3e-18	6.4e-16	148	221	955	713	128	245	817	862
ENSMUSG00000063659	Zbtb18	-1.057	6.6e-08	1.3e-06	3.5e-16	1.9e-14	2070	2478	5109	4360	1801	2758	4365	5268
ENSMUSG00000035226	Rims4	-1.942	6.5e-08	1.3e-06	1.1e-12	3.5e-11	76	97	380	288	66	108	325	349
ENSMUSG00000025892	Gria4	-1.055	6.5e-08	1.3e-06	2e-11	5.5e-10	963	1332	2493	2278	837	1482	2130	2753
ENSMUSG00000055435	Maf	1.391	6.8e-08	1.3e-06	5.5e-09	1e-07	1524	1519	403	757	1326	1691	343	912
ENSMUSG00000044167	Foxo1	-0.739	6.8e-08	1.3e-06	3.9e-07	5.4e-06	808	896	1476	1370	703	997	1261	1655
ENSMUSG00000025321	Itgb8	-0.758	6.8e-08	1.3e-06	1e-06	1.3e-05	689	798	1263	1253	599	888	1079	1514
ENSMUSG00000067071	Hes6	-1.082	7e-08	1.4e-06	2.9e-14	1.2e-12	1249	1568	3207	2762	1086	1745	2740	3338
ENSMUSG00000044770	Scml4	-1.69	7.3e-08	1.4e-06	1.5e-09	3.1e-08	57	57	194	174	50	63	166	211
ENSMUSG00000022797	Tfrc	-0.567	7.3e-08	1.4e-06	9.1e-08	1.4e-06	4717	5137	7283	7315	4104	5719	6222	8838
ENSMUSG00000025889	Snca	-1.347	7.9e-08	1.5e-06	1.2e-07	1.9e-06	96	128	288	282	83	142	246	341
ENSMUSG00000027200	Sema6d	1.254	8.2e-08	1.6e-06	9.2e-11	2.2e-09	3744	3606	1143	1938	3258	4015	975	2339
ENSMUSG00000055235	Wdr86	1.522	8.5e-08	1.6e-06	2.6e-10	5.9e-09	1926	1694	434	826	1676	1886	369	996
ENSMUSG00000032440	Tgfbr2	0.913	8.5e-08	1.6e-06	1.1e-09	2.2e-08	3326	3208	1449	2017	2894	3572	1237	2435
ENSMUSG00000040631	Dok4	1.121	8.3e-08	1.6e-06	4.5e-08	7.5e-07	1218	1256	445	692	1060	1398	379	834
ENSMUSG00000029208	Guf1	0.578	8.4e-08	1.6e-06	4.3e-07	5.9e-06	3092	3368	2183	2147	2690	3750	1865	2594
ENSMUSG00000026034	Clk1	0.537	8.3e-08	1.6e-06	5.2e-07	7.1e-06	10319	10309	6738	7481	8979	11478	5756	9037
ENSMUSG00000078202	Nrarp	-0.896	8.2e-08	1.6e-06	7.2e-07	9.5e-06	455	522	975	846	396	581	833	1023
ENSMUSG00000027074	Slc43a3	0.632	8.1e-08	1.6e-06	1.2e-06	1.5e-05	2701	2613	1547	1879	2350	2909	1321	2269
ENSMUSG00000018372	Cep95	0.743	8.5e-08	1.6e-06	4.6e-06	5.2e-05	1047	1174	634	693	911	1307	541	837
ENSMUSG00000028047	Thbs3	0.984	8.6e-08	1.6e-06	4.8e-06	5.5e-05	616	687	282	377	536	765	240	454
ENSMUSG00000051243	Islr2	-1.906	8.7e-08	1.7e-06	1.1e-29	3e-27	1008	1378	5075	3873	876	1534	4337	4680
ENSMUSG00000053192	Mllt11	-1.316	8.8e-08	1.7e-06	3e-20	2.9e-18	1103	1288	3288	2670	959	1434	2810	3227
ENSMUSG00000025094	Slc18a2	-1.406	8.9e-08	1.7e-06	2.5e-15	1.2e-13	666	959	2350	1963	579	1067	2008	2372
ENSMUSG00000042594	Sh2b3	-0.66	9.1e-08	1.7e-06	1.3e-07	2e-06	1411	1497	2427	2172	1228	1667	2074	2625
ENSMUSG00000020027	Socs2	-0.678	9e-08	1.7e-06	1.4e-07	2.1e-06	1171	1169	1945	1800	1019	1301	1662	2175
ENSMUSG00000021939	Ctsb	-0.558	8.7e-08	1.7e-06	2.2e-07	3.2e-06	6627	7360	10504	10096	5766	8194	8974	12197
ENSMUSG00000043857	Mgat5b	-0.962	8.9e-08	1.7e-06	2.4e-06	2.9e-05	276	330	588	594	240	367	502	718
ENSMUSG00000020723	Cacng4	-1.436	9.7e-08	1.8e-06	2.6e-17	1.6e-15	719	987	2539	2081	625	1098	2170	2515
ENSMUSG00000031613	Hpgd	2.089	9.7e-08	1.8e-06	3.6e-17	2.3e-15	1453	1081	224	371	1265	1204	190	447
ENSMUSG00000054196	Cthrc1	-1.286	9.2e-08	1.8e-06	5.4e-16	2.8e-14	783	1010	2392	1988	681	1124	2044	2402
ENSMUSG00000030000	Add2	-1.357	9.5e-08	1.8e-06	5e-15	2.2e-13	671	937	2244	1878	583	1042	1918	2269
ENSMUSG00000084141	Olfr1372-ps1	2.915	9.5e-08	1.8e-06	6.5e-13	2.2e-11	77	76	7	13	67	85	6	15
ENSMUSG00000042105	Inpp5f	-0.82	9.7e-08	1.8e-06	7e-12	2e-10	2433	2736	4869	4263	2117	3046	4160	5151
ENSMUSG00000030031	Kbtbd8	-1.189	9.7e-08	1.8e-06	5.2e-11	1.3e-09	436	491	1160	955	379	546	992	1154
ENSMUSG00000022203	Efs	0.618	9.7e-08	1.8e-06	2.9e-07	4.1e-06	2641	2590	1614	1792	2298	2884	1379	2164
ENSMUSG00000033419	Snap91	-1.241	1e-07	1.9e-06	5.7e-15	2.5e-13	714	881	2064	1710	621	980	1764	2067
ENSMUSG00000036046	5031439G07Rik	-0.797	9.9e-08	1.9e-06	7.7e-12	2.2e-10	3848	4280	7526	6598	3348	4765	6430	7972
ENSMUSG00000021596	Mctp1	1.786	1e-07	1.9e-06	1.8e-09	3.6e-08	161	160	40	52	140	178	34	63
ENSMUSG00000020826	Nos2	2.456	1.1e-07	2e-06	3.2e-11	8.4e-10	108	88	14	21	94	98	12	25
ENSMUSG00000029999	Tgfa	-1.848	1e-07	2e-06	2.3e-08	3.9e-07	32	53	139	168	27	59	118	203
ENSMUSG00000073940	Hbb-b2	-1.676	1.1e-07	2e-06	7.7e-08	1.2e-06	45	67	157	202	39	74	134	243
ENSMUSG00000057766	Ankrd29	-1.258	1.1e-07	2e-06	2e-07	3e-06	122	147	340	303	106	163	291	367
ENSMUSG00000010110	Stx5a	0.576	1.1e-07	2e-06	2.5e-07	3.6e-06	4423	4215	2749	3045	3849	4693	2348	3678
ENSMUSG00000031799	Tpm4	0.515	1.1e-07	2e-06	8.4e-07	1.1e-05	26190	23617	17139	17704	22790	26295	14643	21389
ENSMUSG00000030223	Ptpro	-1.81	1.1e-07	2.1e-06	4.4e-26	8.1e-24	602	775	2737	2097	523	862	2339	2534
ENSMUSG00000032936	Camkv	-1.208	1.1e-07	2.1e-06	1e-10	2.5e-09	601	899	1827	1642	522	1000	1561	1984
ENSMUSG00000029108	Pcdh7	0.653	1.1e-07	2.1e-06	2.3e-08	3.9e-07	4612	4016	2641	2844	4014	4472	2256	3436
ENSMUSG00000002109	Ddb2	1.157	1.1e-07	2.1e-06	3.4e-07	4.7e-06	349	340	161	148	304	379	138	179
ENSMUSG00000033902	Mapkbp1	0.637	1.1e-07	2.1e-06	4.3e-07	5.9e-06	1888	2010	1226	1281	1643	2238	1047	1548
ENSMUSG00000068079	Tcf15	2.129	1.1e-07	2.1e-06	5.4e-07	7.3e-06	185	151	19	58	161	168	15	69
ENSMUSG00000010154	Spire2	-1.187	1.1e-07	2.1e-06	6.3e-07	8.5e-06	137	180	367	356	119	200	314	430
ENSMUSG00000047547	Cltb	-0.776	1.1e-07	2.1e-06	3.2e-06	3.8e-05	606	732	1196	1099	527	815	1022	1328
ENSMUSG00000074449	Gm15319	2.529	1.2e-07	2.2e-06	1.7e-09	3.4e-08	81	104	9	23	70	116	7	27
ENSMUSG00000034171	Faah	-1.459	1.2e-07	2.2e-06	3.8e-08	6.3e-07	78	94	255	221	68	105	218	268
ENSMUSG00000032198	Dock6	0.558	1.2e-07	2.2e-06	2.3e-07	3.4e-06	4019	3996	2784	2660	3497	4449	2379	3214
ENSMUSG00000057716	Tmem178b	-1.732	1.2e-07	2.3e-06	2.3e-13	8.1e-12	185	250	813	632	160	278	695	765
ENSMUSG00000022754	Tmem45a	1.772	1.3e-07	2.4e-06	2.4e-08	4.1e-07	658	549	112	243	573	612	94	291
ENSMUSG00000050248	Evc2	0.633	1.3e-07	2.4e-06	2.4e-07	3.4e-06	2136	2061	1318	1387	1859	2295	1126	1676
ENSMUSG00000002147	Stat6	0.721	1.3e-07	2.4e-06	3.5e-06	4.1e-05	1367	1297	731	884	1190	1444	624	1067
ENSMUSG00000073125	Xlr3b	1.151	1.3e-07	2.4e-06	5.4e-06	6.1e-05	374	379	136	203	325	422	115	244
ENSMUSG00000046402	Rbp1	-1.146	1.4e-07	2.5e-06	1.1e-18	8.4e-17	5843	7104	15590	13068	5084	7909	13320	15789
ENSMUSG00000022415	Syngr1	-1.485	1.4e-07	2.5e-06	1.3e-08	2.3e-07	165	276	666	570	143	306	569	689
ENSMUSG00000057880	Abat	-0.577	1.4e-07	2.5e-06	5.6e-08	9.1e-07	2994	3000	4550	4395	2605	3340	3887	5310
ENSMUSG00000011171	Vipr2	1.248	1.3e-07	2.5e-06	1.3e-07	2e-06	295	299	121	129	257	333	103	156
ENSMUSG00000027239	Mdk	0.514	1.4e-07	2.5e-06	5.4e-07	7.4e-06	15546	15514	10498	11255	13528	17273	8969	13597
ENSMUSG00000054263	Lifr	-0.573	1.4e-07	2.5e-06	5.5e-07	7.4e-06	2633	2814	3822	4281	2291	3133	3265	5171
ENSMUSG00000027570	Col9a3	-1.058	1.4e-07	2.5e-06	8e-07	1e-05	341	506	883	883	296	563	754	1067
ENSMUSG00000035246	Pcyt1b	-0.879	1.4e-07	2.5e-06	3.7e-06	4.3e-05	389	425	800	697	338	473	684	843
ENSMUSG00000044968	Napepld	0.911	1.4e-07	2.5e-06	1.5e-05	0.00015	668	639	298	396	581	711	254	477
ENSMUSG00000056380	Gpr50	3.222	1.4e-07	2.6e-06	2.2e-31	7e-29	963	626	79	91	839	698	67	110
ENSMUSG00000074657	Kif5a	-1.152	1.4e-07	2.6e-06	1.4e-14	5.8e-13	1184	1554	3282	2810	1030	1730	2804	3395
ENSMUSG00000049999	Ppp1r3d	1.661	1.4e-07	2.6e-06	1.3e-13	4.7e-12	1186	921	271	394	1033	1026	231	475
ENSMUSG00000048782	Insc	-1.584	1.5e-07	2.7e-06	8.1e-17	4.7e-15	607	920	2530	2051	527	1023	2162	2479
ENSMUSG00000025228	Actr1a	-0.55	1.5e-07	2.7e-06	2.5e-07	3.7e-06	6251	6597	9728	9086	5439	7345	8311	10977
ENSMUSG00000096401	Gm21811	0.659	1.5e-07	2.7e-06	7.3e-07	9.7e-06	1613	1589	1025	1003	1404	1769	876	1212
ENSMUSG00000022564	Grina	-1.04	1.5e-07	2.8e-06	5.9e-13	2e-11	1235	1576	3093	2691	1074	1754	2643	3252
ENSMUSG00000001663	Gstt1	1.682	1.6e-07	2.8e-06	1.7e-08	3e-07	181	170	44	65	158	189	37	78
ENSMUSG00000001525	Tubb5	-0.509	1.5e-07	2.8e-06	2.2e-07	3.3e-06	102898	101277	148086	142518	89540	112759	126518	172180
ENSMUSG00000000296	Tpd52l1	1.093	1.5e-07	2.8e-06	5.3e-07	7.2e-06	390	389	176	189	339	433	150	228
ENSMUSG00000021087	Rtn1	-1.585	1.6e-07	2.9e-06	1.6e-22	2e-20	1047	1411	4117	3262	910	1570	3518	3942
ENSMUSG00000033880	Lgals3bp	1.922	1.6e-07	2.9e-06	2e-08	3.5e-07	213	266	41	86	185	296	34	102
ENSMUSG00000025195	Dnmbp	0.639	1.6e-07	2.9e-06	2.2e-06	2.7e-05	2218	2165	1262	1549	1930	2411	1078	1871
ENSMUSG00000018411	Mapt	-1.426	1.7e-07	3e-06	2.1e-17	1.4e-15	936	1319	3329	2737	814	1468	2845	3307
ENSMUSG00000019590	Cyb561	-1.445	1.6e-07	3e-06	2.3e-17	1.5e-15	687	929	2432	1973	597	1034	2078	2385
ENSMUSG00000033569	Bai3	-1.297	1.7e-07	3e-06	9.1e-14	3.4e-12	557	721	1722	1422	484	802	1472	1719
ENSMUSG00000029922	Mkrn1	-0.871	1.6e-07	3e-06	2.8e-10	6.3e-09	1141	1375	2442	2163	992	1530	2087	2614
ENSMUSG00000087259	2610035D17Rik	-1.448	1.7e-07	3e-06	6.5e-09	1.2e-07	119	147	403	322	103	163	345	390
ENSMUSG00000031285	Dcx	-1.663	1.7e-07	3.1e-06	3e-27	6.2e-25	991	1208	3931	3040	862	1344	3359	3674
ENSMUSG00000028328	Tmod1	-1.896	1.7e-07	3.1e-06	3.9e-17	2.4e-15	203	244	950	713	176	271	812	863
ENSMUSG00000024065	Ehd3	-0.706	1.7e-07	3.1e-06	5.1e-07	6.9e-06	839	878	1415	1387	730	977	1209	1676
ENSMUSG00000001786	Fbxo7	-0.693	1.8e-07	3.1e-06	1.1e-06	1.4e-05	916	1065	1626	1579	797	1185	1389	1908
ENSMUSG00000035228	Ccdc106	1.116	1.7e-07	3.1e-06	1.3e-06	1.7e-05	361	387	154	191	314	431	131	230
ENSMUSG00000039007	Cpq	0.793	1.7e-07	3.1e-06	1.2e-05	0.00012	906	926	469	588	788	1031	400	709
ENSMUSG00000023328	Ache	-1.595	1.9e-07	3.4e-06	3.4e-11	8.8e-10	237	374	1018	830	205	416	870	1003
ENSMUSG00000062961	Ccdc177	-1.693	1.9e-07	3.4e-06	3e-09	5.9e-08	65	86	276	215	56	96	236	260
ENSMUSG00000028655	Mfsd2a	-1.253	2e-07	3.5e-06	2.5e-07	3.7e-06	132	142	362	292	115	158	310	354
ENSMUSG00000056313	1810011O10Rik	1.422	2e-07	3.6e-06	4.1e-10	9e-09	1708	1492	430	764	1487	1662	366	921
ENSMUSG00000050711	Scg2	-1.915	2.1e-07	3.6e-06	9.1e-10	1.9e-08	31	41	136	140	27	46	116	169
ENSMUSG00000043091	Tuba1c	-0.537	2e-07	3.6e-06	6e-07	8.1e-06	6690	6353	9847	9073	5822	7073	8413	10962
ENSMUSG00000029165	Agbl5	0.631	2.1e-07	3.6e-06	7.2e-07	9.5e-06	1802	1809	1179	1154	1568	2014	1007	1394
ENSMUSG00000034271	Jdp2	1.126	2e-07	3.6e-06	1e-06	1.3e-05	379	360	151	187	330	401	129	225
ENSMUSG00000000823	Znf512b	0.542	2e-07	3.6e-06	1.2e-06	1.5e-05	4600	5007	3173	3426	4003	5574	2711	4139
ENSMUSG00000024642	Tle4	-0.557	2.1e-07	3.7e-06	2.6e-07	3.7e-06	4320	4347	6674	6082	3759	4840	5702	7348
ENSMUSG00000060429	Sntb1	-1.183	2.2e-07	3.8e-06	2.7e-13	9.4e-12	942	1311	2744	2376	819	1459	2345	2871
ENSMUSG00000060733	Ipmk	-0.653	2.1e-07	3.8e-06	2.4e-07	3.5e-06	1183	1288	1961	1927	1029	1434	1675	2328
ENSMUSG00000004837	Grap	1.524	2.1e-07	3.8e-06	1.9e-06	2.3e-05	200	217	50	95	174	241	42	113
ENSMUSG00000017009	Sdc4	0.698	2.1e-07	3.8e-06	7.8e-06	8.4e-05	1451	1398	780	974	1263	1557	666	1176
ENSMUSG00000013846	St3gal1	-0.739	2.2e-07	3.9e-06	1.8e-06	2.3e-05	696	686	1197	1111	606	764	1023	1342
ENSMUSG00000035131	Fam5c	-1.659	2.3e-07	4e-06	6e-08	9.7e-07	46	69	201	163	40	76	172	198
ENSMUSG00000002341	Ncan	-1.449	2.3e-07	4.1e-06	2.3e-20	2.3e-18	781	955	2645	2102	679	1063	2260	2540
ENSMUSG00000026494	Kif26b	1.471	2.3e-07	4.1e-06	3.8e-13	1.3e-11	8220	6948	1999	3470	7153	7736	1706	4190
ENSMUSG00000046722	Cdc42se1	-0.573	2.4e-07	4.1e-06	1.4e-07	2.1e-06	2833	3081	4445	4355	2465	3430	3798	5262
ENSMUSG00000032548	Slco2a1	1.659	2.4e-07	4.1e-06	2.4e-07	3.5e-06	168	182	39	71	146	203	33	85
ENSMUSG00000039167	Eltd1	1.853	2.4e-07	4.1e-06	2.5e-06	3e-05	507	469	67	204	441	522	56	244
ENSMUSG00000041096	Tspyl2	0.678	2.3e-07	4.1e-06	2.5e-06	3e-05	1362	1432	828	917	1185	1594	707	1108
ENSMUSG00000019066	Rab3d	-0.939	2.3e-07	4.1e-06	6.3e-06	7e-05	273	338	595	578	237	376	508	698
ENSMUSG00000057969	Sema3b	-0.953	2.3e-07	4.1e-06	7e-06	7.7e-05	256	329	572	561	222	366	489	678
ENSMUSG00000056612	Ppp1r14b	-0.828	2.4e-07	4.2e-06	6.1e-13	2e-11	5597	5855	10952	9381	4870	6519	9357	11334
ENSMUSG00000033629	Ptplad1	-0.564	2.4e-07	4.2e-06	3.9e-07	5.4e-06	3729	4158	6013	5651	3245	4629	5137	6828
ENSMUSG00000027581	Stmn3	-1.516	2.5e-07	4.3e-06	1.1e-17	7.2e-16	735	1058	2840	2295	639	1177	2427	2773
ENSMUSG00000010476	Ebf3	-1.092	2.5e-07	4.3e-06	1.2e-09	2.6e-08	543	729	1450	1266	472	811	1239	1530
ENSMUSG00000030091	Nup210	-1.138	2.5e-07	4.4e-06	9.4e-19	7.3e-17	1964	2216	5050	4157	1709	2467	4315	5023
ENSMUSG00000020340	Cyfip2	-1.092	2.5e-07	4.4e-06	9.5e-18	6.5e-16	2265	2582	5646	4690	1971	2874	4824	5667
ENSMUSG00000050394	Armcx6	1.197	2.5e-07	4.4e-06	7.6e-08	1.2e-06	1130	1171	377	626	983	1304	321	754
ENSMUSG00000074867	Zfp808	0.648	2.6e-07	4.4e-06	1.3e-06	1.6e-05	1894	1732	1095	1218	1648	1929	935	1471
ENSMUSG00000035459	Stab2	1.977	2.6e-07	4.4e-06	1.6e-06	2e-05	1674	1556	175	649	1457	1733	147	780
ENSMUSG00000026452	Syt2	1.397	2.6e-07	4.5e-06	1.7e-06	2.1e-05	329	286	85	148	287	319	72	178
ENSMUSG00000029291	Rufy3	-1.243	2.6e-07	4.6e-06	2.1e-19	1.8e-17	1811	2215	5238	4298	1575	2466	4476	5193
ENSMUSG00000074637	Sox2	-1.658	2.7e-07	4.6e-06	3.2e-18	2.3e-16	707	1088	3157	2515	614	1211	2698	3039
ENSMUSG00000028163	Nfkb1	0.575	2.6e-07	4.6e-06	9.3e-07	1.2e-05	3271	3289	2062	2338	2846	3662	1761	2824
ENSMUSG00000056972	Magel2	-0.991	2.7e-07	4.6e-06	4.8e-06	5.5e-05	221	278	491	502	192	309	419	607
ENSMUSG00000031137	Fgf13	-1.422	2.7e-07	4.7e-06	2.4e-18	1.8e-16	644	736	2067	1634	560	819	1767	1975
ENSMUSG00000037720	Tmem33	-0.547	2.8e-07	4.8e-06	3.1e-07	4.4e-06	4955	5209	7720	7136	4312	5799	6596	8621
ENSMUSG00000038916	Soga3	-1.022	2.8e-07	4.9e-06	1.4e-13	4.9e-12	1297	1551	3130	2661	1128	1727	2675	3215
ENSMUSG00000043088	Il17re	2.824	2.8e-07	4.9e-06	2.6e-11	6.8e-10	86	64	7	13	75	72	6	16
ENSMUSG00000038668	Lpar1	1.476	2.8e-07	4.9e-06	4.1e-11	1.1e-09	4494	3971	1046	1997	3911	4421	892	2410
ENSMUSG00000032340	Neo1	0.646	2.8e-07	4.9e-06	5.4e-08	8.9e-07	11462	10408	6382	7592	9974	11588	5452	9171
ENSMUSG00000030554	Synm	-1.421	2.9e-07	5e-06	4e-13	1.4e-11	438	619	1557	1276	380	689	1331	1542
ENSMUSG00000041540	Sox5	-0.638	2.9e-07	5e-06	2.4e-07	3.5e-06	1259	1347	2039	2018	1095	1500	1742	2438
ENSMUSG00000044461	Shisa2	0.589	3e-07	5.1e-06	7.8e-07	1e-05	2962	2769	1805	2003	2578	3083	1542	2419
ENSMUSG00000020661	Dnmt3a	0.507	3e-07	5.1e-06	1.9e-06	2.4e-05	16084	15486	10493	11718	13996	17242	8964	14156
ENSMUSG00000035235	Trim13	-0.797	3e-07	5.1e-06	6.5e-06	7.2e-05	477	569	932	888	415	633	796	1073
ENSMUSG00000035078	Mtmr9	-0.624	3e-07	5.2e-06	3.6e-07	5.1e-06	1560	1628	2590	2324	1357	1812	2213	2808
ENSMUSG00000095115	Itpripl2	0.586	3.1e-07	5.2e-06	6e-07	8.1e-06	2704	2686	1726	1864	2353	2990	1474	2252
ENSMUSG00000020101	4632428N05Rik	0.766	3e-07	5.2e-06	1.8e-05	0.00018	1026	954	516	647	893	1062	440	781
ENSMUSG00000032511	Scn5a	-1.186	3.1e-07	5.3e-06	1.2e-06	1.5e-05	125	167	336	328	108	185	287	396
ENSMUSG00000060803	Gstp1	-0.905	3.2e-07	5.4e-06	4.1e-13	1.4e-11	2647	3097	5771	4989	2303	3448	4931	6028
ENSMUSG00000034255	Arhgap27	1.687	3.2e-07	5.4e-06	1.8e-06	2.2e-05	454	423	78	196	395	471	65	234
ENSMUSG00000024074	Crim1	0.62	3.2e-07	5.5e-06	1.7e-06	2.1e-05	1740	1872	1153	1197	1514	2084	985	1446
ENSMUSG00000027333	Smox	-0.682	3.2e-07	5.5e-06	1.8e-06	2.2e-05	939	1092	1700	1562	817	1216	1453	1887
ENSMUSG00000057411	Fam173a	-0.72	3.3e-07	5.6e-06	3e-07	4.2e-06	1054	1288	1994	1867	917	1434	1704	2256
ENSMUSG00000034614	Pik3ip1	-0.732	3.3e-07	5.6e-06	2.6e-06	3.1e-05	687	687	1190	1094	598	765	1017	1322
ENSMUSG00000068917	Clk2	0.563	3.3e-07	5.7e-06	8.2e-07	1.1e-05	2833	2999	1966	1982	2465	3339	1680	2395
ENSMUSG00000095403	Gm21092	0.591	3.4e-07	5.8e-06	2e-06	2.4e-05	2852	2750	1712	2004	2482	3062	1462	2421
ENSMUSG00000003644	Rps6ka1	0.656	3.4e-07	5.8e-06	4.4e-06	5e-05	1756	1644	983	1173	1528	1831	839	1417
ENSMUSG00000001985	Grik3	-1.773	3.5e-07	5.9e-06	7.4e-19	5.9e-17	1439	2380	7306	5751	1251	2649	6243	6949
ENSMUSG00000026640	Plxna2	1.167	3.5e-07	5.9e-06	1.3e-18	1e-16	5789	4633	2169	2468	5038	5159	1853	2981
ENSMUSG00000052726	Kcnt2	-1.131	3.5e-07	6e-06	9.3e-13	3e-11	704	810	1818	1499	612	901	1554	1812
ENSMUSG00000050919	Zfp366	2.17	3.6e-07	6e-06	8.3e-09	1.5e-07	100	116	15	33	87	129	12	39
ENSMUSG00000021066	Atl1	-1.025	3.5e-07	6e-06	4e-08	6.6e-07	422	510	1027	874	367	568	878	1056
ENSMUSG00000042372	Dmrt3	-2.555	3.7e-07	6.1e-06	3.6e-14	1.4e-12	28	43	247	174	24	48	212	211
ENSMUSG00000042195	Slc35f2	1.991	3.6e-07	6.1e-06	3.4e-09	6.6e-08	130	119	23	39	113	133	19	47
ENSMUSG00000036097	Fam178a	0.633	3.7e-07	6.1e-06	6e-08	9.6e-07	10634	9396	6056	6857	9254	10462	5174	8284
ENSMUSG00000006519	Cyba	0.945	3.6e-07	6.1e-06	3.5e-06	4e-05	940	903	392	564	818	1005	334	680
ENSMUSG00000027849	Syt6	-0.834	3.7e-07	6.1e-06	5.5e-06	6.2e-05	409	398	723	715	356	443	618	864
ENSMUSG00000000031	H19	1.505	3.7e-07	6.2e-06	3.7e-12	1.1e-10	253805	217004	58051	107872	220857	241606	49594	130321
ENSMUSG00000074093	Svip	-0.988	3.7e-07	6.2e-06	2e-06	2.5e-05	237	250	501	465	206	278	428	562
ENSMUSG00000048550	Thnsl1	-0.867	3.7e-07	6.2e-06	8.9e-06	9.4e-05	335	389	644	677	291	433	550	818
ENSMUSG00000026923	Notch1	-0.813	3.8e-07	6.4e-06	1.4e-11	3.9e-10	4147	4861	8407	7420	3608	5412	7183	8965
ENSMUSG00000032643	Fhl3	1.203	3.8e-07	6.4e-06	4.1e-09	7.9e-08	872	693	319	360	759	772	272	435
ENSMUSG00000040860	Crocc	0.634	3.9e-07	6.6e-06	2.9e-06	3.5e-05	1724	1791	1053	1211	1500	1994	899	1463
ENSMUSG00000062373	Tmem65	-0.569	4.1e-07	6.8e-06	4.6e-07	6.3e-06	2287	2143	3295	3274	1990	2386	2815	3955
ENSMUSG00000031596	Slc7a2	0.753	4.1e-07	6.8e-06	9.1e-06	9.6e-05	1002	893	544	580	872	995	465	700
ENSMUSG00000040907	Atp1a3	-1.342	4.2e-07	6.9e-06	2.2e-08	3.9e-07	144	148	414	327	125	165	354	396
ENSMUSG00000023048	Prr13	-0.947	4.1e-07	6.9e-06	3.3e-06	3.9e-05	260	294	550	519	226	327	470	627
ENSMUSG00000020181	Nav3	-0.937	4.2e-07	6.9e-06	4.1e-06	4.7e-05	287	279	577	509	250	311	493	615
ENSMUSG00000024502	Jakmip2	-1.317	4.2e-07	7e-06	1.3e-09	2.8e-08	322	479	1080	918	279	533	923	1110
ENSMUSG00000046727	Cystm1	-1.407	4.2e-07	7e-06	7e-08	1.1e-06	81	90	237	216	70	100	203	261
ENSMUSG00000021895	Arhgef3	-0.851	4.3e-07	7.1e-06	6.5e-12	1.9e-10	1992	2296	4142	3597	1733	2556	3539	4346
ENSMUSG00000028698	Pik3r3	-0.573	4.3e-07	7.1e-06	3.4e-07	4.7e-06	2345	2594	3685	3664	2040	2888	3148	4427
ENSMUSG00000028080	Lrba	0.527	4.3e-07	7.1e-06	3.9e-06	4.5e-05	4979	4441	3399	3138	4333	4945	2904	3792
ENSMUSG00000038094	Atp13a4	3.24	4.4e-07	7.2e-06	3.4e-12	1e-10	58	62	4	8	50	69	3	10
ENSMUSG00000035354	Uvrag	0.641	4.4e-07	7.2e-06	4e-06	4.6e-05	1595	1669	974	1118	1388	1858	832	1350
ENSMUSG00000023391	Dlx2	-1.833	4.4e-07	7.3e-06	3.2e-20	3.1e-18	410	583	2011	1529	356	648	1719	1848
ENSMUSG00000049791	Fzd4	1.2	4.6e-07	7.5e-06	4.3e-08	7.2e-07	1366	1358	439	746	1189	1512	374	899
ENSMUSG00000091243	Vgll3	-1.453	4.5e-07	7.5e-06	5e-08	8.2e-07	113	168	344	429	98	187	293	517
ENSMUSG00000026321	Tnfrsf11a	1.432	4.6e-07	7.6e-06	8.2e-06	8.8e-05	272	263	66	133	237	293	55	159
ENSMUSG00000040520	Manea	-0.576	4.7e-07	7.7e-06	2.7e-07	3.8e-06	2403	2462	3796	3457	2091	2741	3243	4177
ENSMUSG00000004896	Rrnad1	0.669	4.7e-07	7.7e-06	2.6e-05	0.00025	1081	1232	749	706	940	1371	640	853
ENSMUSG00000054423	Cadps	-1.534	4.9e-07	8e-06	9.8e-17	5.7e-15	1624	2560	6671	5447	1412	2849	5700	6582
ENSMUSG00000020576	Nbas	-0.984	4.9e-07	8e-06	1.8e-15	8.4e-14	4945	5670	11392	9608	4303	6312	9733	11609
ENSMUSG00000040690	Col16a1	1.584	4.9e-07	8e-06	1.8e-12	5.6e-11	2749	3290	706	1307	2392	3663	602	1577
ENSMUSG00000020848	Doc2b	-1.167	4.9e-07	8.1e-06	1.1e-12	3.5e-11	827	1136	2376	2037	719	1264	2030	2461
ENSMUSG00000051212	Gpr183	1.675	5.1e-07	8.3e-06	8.9e-08	1.4e-06	155	165	38	62	135	184	32	74
ENSMUSG00000045827	Serpinb9	1.682	5.1e-07	8.3e-06	1.4e-07	2.2e-06	632	537	114	251	550	598	96	301
ENSMUSG00000094910	D430019H16Rik	-0.547	5.1e-07	8.3e-06	3.4e-07	4.7e-06	3393	3600	5180	5041	2952	4008	4426	6090
ENSMUSG00000026447	Pik3c2b	0.624	5.1e-07	8.3e-06	1.6e-06	2e-05	1834	1714	1128	1173	1596	1909	964	1417
ENSMUSG00000034312	Iqsec1	0.687	5.2e-07	8.4e-06	8.6e-06	9.2e-05	1264	1248	721	837	1100	1389	616	1011
ENSMUSG00000020681	Ace	-1.701	5.3e-07	8.6e-06	3.7e-08	6.2e-07	53	48	140	189	46	54	119	228
ENSMUSG00000050966	Lin28a	-2.39	5.3e-07	8.7e-06	4.8e-16	2.6e-14	57	78	413	292	49	86	354	354
ENSMUSG00000023017	Asic1	-1.292	5.4e-07	8.7e-06	8.3e-06	8.9e-05	81	134	248	280	70	149	212	338
ENSMUSG00000034842	Art3	-1.678	5.4e-07	8.9e-06	6e-08	9.7e-07	42	61	181	150	36	68	155	182
ENSMUSG00000020436	Gabrg2	-1.221	5.5e-07	8.9e-06	4.3e-07	5.9e-06	120	133	312	278	104	148	267	336
ENSMUSG00000031103	Elf4	1.198	5.6e-07	9e-06	1.4e-06	1.8e-05	665	597	211	339	579	665	179	408
ENSMUSG00000085385	9430008C03Rik	0.546	5.6e-07	9e-06	5.5e-06	6.2e-05	3096	2880	2171	1924	2694	3207	1855	2325
ENSMUSG00000045573	Penk	0.903	5.6e-07	9e-06	1e-05	0.00011	580	541	274	325	505	603	234	392
ENSMUSG00000063760	Rnf217	-0.608	5.8e-07	9.3e-06	4.9e-07	6.7e-06	1533	1630	2503	2322	1334	1815	2139	2806
ENSMUSG00000027881	Prpf38b	0.529	5.7e-07	9.3e-06	1.4e-06	1.8e-05	5013	4944	3289	3610	4362	5505	2810	4361
ENSMUSG00000023007	Prpf40b	0.584	5.8e-07	9.3e-06	4e-06	4.7e-05	2085	2310	1401	1530	1814	2572	1197	1848
ENSMUSG00000025978	Rftn2	-0.695	5.8e-07	9.3e-06	4.1e-06	4.7e-05	739	830	1272	1271	643	924	1087	1535
ENSMUSG00000041216	Clvs1	-1.86	5.8e-07	9.4e-06	5.7e-29	1.4e-26	728	905	3400	2535	633	1007	2906	3064
ENSMUSG00000037892	Pcdh18	1.162	5.8e-07	9.4e-06	4.8e-12	1.4e-10	16264	14332	5402	8269	14153	15957	4614	9988
ENSMUSG00000008200	Fnbp4	0.515	5.9e-07	9.4e-06	2.2e-06	2.7e-05	4307	4673	3140	3145	3748	5203	2683	3799
ENSMUSG00000046159	Chrm3	1.352	5.9e-07	9.5e-06	3.8e-06	4.4e-05	239	241	70	118	208	268	59	141
ENSMUSG00000032741	Tpcn1	0.625	5.9e-07	9.5e-06	3.9e-06	4.5e-05	1858	1815	1095	1284	1617	2021	935	1551
ENSMUSG00000031189	Aff2	-0.78	5.9e-07	9.5e-06	6.6e-06	7.3e-05	502	515	917	830	437	573	784	1003
ENSMUSG00000061859	Inadl	0.723	6e-07	9.6e-06	7.3e-06	7.9e-05	1389	1256	715	886	1209	1399	610	1069
ENSMUSG00000059022	Kcp	1.256	6.1e-07	9.7e-06	9.2e-12	2.6e-10	1696	2010	629	921	1475	2237	536	1111
ENSMUSG00000025318	Jph3	-1.255	6e-07	9.7e-06	1.2e-07	1.9e-06	219	328	701	605	190	364	599	732
ENSMUSG00000040675	Mthfd1l	-0.586	6e-07	9.7e-06	3.8e-07	5.2e-06	1843	1936	2896	2780	1604	2155	2474	3359
ENSMUSG00000040414	Slc25a28	0.747	6e-07	9.7e-06	1.8e-05	0.00018	823	895	494	529	716	996	422	639
ENSMUSG00000051375	Pcdh1	-1.521	6.5e-07	1e-05	3.3e-25	5.5e-23	3482	4363	12645	9872	3029	4857	10804	11928
ENSMUSG00000040364	Sec1	3.322	6.3e-07	1e-05	1.3e-17	8.9e-16	164	253	13	28	142	281	11	33
ENSMUSG00000059049	Frem1	1.293	6.3e-07	1e-05	1.7e-11	4.7e-10	7644	6748	2186	3685	6652	7513	1866	4450
ENSMUSG00000026834	Acvr1c	1.972	6.4e-07	1e-05	8.3e-10	1.7e-08	124	109	30	29	108	122	26	35
ENSMUSG00000026527	Rgs7	-1.33	6.5e-07	1e-05	4.4e-07	6e-06	88	111	270	230	76	123	231	278
ENSMUSG00000036459	Wtip	0.682	6.3e-07	1e-05	6.7e-06	7.3e-05	1215	1184	724	771	1057	1318	618	931
ENSMUSG00000022055	Nefl	-1.12	6.8e-07	1.1e-05	5.7e-17	3.4e-15	6411	7990	17049	14259	5578	8895	14566	17228
ENSMUSG00000041046	Ramp3	-1.787	6.9e-07	1.1e-05	2.4e-12	7.3e-11	110	117	450	335	96	130	385	406
ENSMUSG00000020704	Asic2	-1.919	6.7e-07	1.1e-05	2.7e-09	5.3e-08	28	39	132	121	24	43	113	147
ENSMUSG00000048978	Nrsn1	-1.626	6.8e-07	1.1e-05	3.1e-09	6e-08	78	97	307	236	68	108	263	286
ENSMUSG00000005124	Wisp1	1.361	6.8e-07	1.1e-05	3.3e-09	6.4e-08	2342	2249	612	1175	2038	2504	521	1417
ENSMUSG00000028664	Ephb2	-0.618	7e-07	1.1e-05	5.4e-08	8.8e-07	3172	3367	5318	4720	2760	3749	4544	5703
ENSMUSG00000028497	Ptplad2	1.279	6.9e-07	1.1e-05	7.3e-08	1.2e-06	956	827	280	454	832	921	238	547
ENSMUSG00000032243	Itga11	1.428	6.9e-07	1.1e-05	2.9e-07	4.2e-06	202	210	64	89	176	234	54	107
ENSMUSG00000006273	Atp6v1b2	-0.54	6.8e-07	1.1e-05	4.8e-07	6.5e-06	3792	3904	5808	5384	3300	4347	4962	6505
ENSMUSG00000038473	Nos1ap	1.219	6.6e-07	1.1e-05	6.6e-07	8.8e-06	294	266	112	129	256	296	95	155
ENSMUSG00000027660	Skil	-0.514	6.7e-07	1.1e-05	1e-06	1.3e-05	5034	5261	7154	7549	4380	5857	6112	9120
ENSMUSG00000020263	Appl2	0.675	6.6e-07	1.1e-05	1.1e-06	1.4e-05	1602	1850	1064	1098	1394	2059	909	1327
ENSMUSG00000040990	Sh3kbp1	0.522	7.2e-07	1.1e-05	2.3e-06	2.8e-05	5135	4645	3415	3397	4469	5172	2918	4104
ENSMUSG00000022221	Ripk3	0.973	7.2e-07	1.1e-05	8.6e-06	9.2e-05	786	748	316	465	684	833	269	560
ENSMUSG00000037243	Zfp692	0.79	7.2e-07	1.1e-05	1.8e-05	0.00018	755	888	460	490	657	988	393	592
ENSMUSG00000055963	Triqk	1.084	7.1e-07	1.1e-05	2e-05	0.00019	368	372	139	210	320	414	118	252
ENSMUSG00000039384	Dusp10	0.878	6.7e-07	1.1e-05	2.6e-05	0.00025	635	578	292	367	553	644	249	443
ENSMUSG00000068154	Insm1	-1.767	7.3e-07	1.2e-05	7.4e-21	7.5e-19	519	725	2408	1833	451	807	2058	2216
ENSMUSG00000015401	Tmem27	-5.018	7.6e-07	1.2e-05	1.6e-12	5e-11	2	0	32	42	2	0	27	50
ENSMUSG00000036564	Ndrg4	-1.033	7.4e-07	1.2e-05	2.2e-10	5e-09	732	935	1836	1579	636	1041	1569	1908
ENSMUSG00000023885	Thbs2	1.343	8e-07	1.2e-05	2.5e-09	4.9e-08	1718	1891	507	915	1495	2105	432	1103
ENSMUSG00000023191	Leprel2	0.817	7.4e-07	1.2e-05	4.4e-09	8.4e-08	3038	3319	1569	2036	2643	3695	1340	2459
ENSMUSG00000044117	2900011O08Rik	-1.258	7.5e-07	1.2e-05	4.9e-07	6.6e-06	120	128	329	263	104	142	282	318
ENSMUSG00000038453	Srcin1	-1.542	7.7e-07	1.2e-05	9.1e-07	1.2e-05	62	115	277	237	53	127	237	287
ENSMUSG00000055675	Kbtbd11	-0.911	7.4e-07	1.2e-05	1e-06	1.3e-05	435	535	975	851	378	595	833	1029
ENSMUSG00000044447	Dock5	-0.971	7.7e-07	1.2e-05	1e-06	1.3e-05	382	500	918	812	332	556	785	982
ENSMUSG00000001622	Csn3	-1.18	7.8e-07	1.2e-05	1.5e-06	1.9e-05	130	146	345	281	113	162	295	340
ENSMUSG00000024805	Pcgf5	-1.139	7.6e-07	1.2e-05	1.7e-06	2.1e-05	149	155	372	301	130	173	318	364
ENSMUSG00000037784	Dzip1l	0.58	7.3e-07	1.2e-05	2.1e-06	2.6e-05	2162	2283	1427	1545	1881	2542	1219	1866
ENSMUSG00000008035	Mid1ip1	0.575	7.5e-07	1.2e-05	2.5e-06	3e-05	2562	2292	1635	1621	2230	2552	1397	1959
ENSMUSG00000036403	Cep135	0.629	7.5e-07	1.2e-05	5.1e-06	5.8e-05	1759	1693	1026	1204	1531	1885	876	1454
ENSMUSG00000037712	Fermt2	0.511	8e-07	1.2e-05	5.6e-06	6.2e-05	7486	7336	4822	5579	6514	8168	4119	6739
ENSMUSG00000031688	Pou4f2	-3.375	8.3e-07	1.3e-05	1.9e-27	4e-25	44	56	635	403	38	62	544	489
ENSMUSG00000049281	Scn3b	-1.44	8.7e-07	1.3e-05	5.6e-21	5.8e-19	1129	1421	3872	3054	982	1582	3309	3690
ENSMUSG00000005338	Cadm3	-1.15	8.4e-07	1.3e-05	5.7e-10	1.2e-08	517	710	1468	1258	449	790	1255	1520
ENSMUSG00000040972	Igsf21	-2.307	8.5e-07	1.3e-05	7.4e-10	1.6e-08	13	24	99	88	11	27	85	107
ENSMUSG00000023951	Vegfa	0.819	8.7e-07	1.3e-05	2.7e-09	5.4e-08	2548	2893	1384	1699	2217	3221	1182	2052
ENSMUSG00000037979	Ccdc92	-1.289	8.1e-07	1.3e-05	1.1e-08	2e-07	206	257	627	507	179	286	536	613
ENSMUSG00000029163	Emilin1	0.646	8.5e-07	1.3e-05	1.5e-07	2.2e-06	11958	12134	6818	8576	10406	13510	5824	10360
ENSMUSG00000025278	Flnb	0.498	8.2e-07	1.3e-05	2.9e-06	3.5e-05	9000	8665	6017	6492	7832	9647	5140	7843
ENSMUSG00000072568	Fam84b	-0.692	8.5e-07	1.3e-05	6.1e-06	6.8e-05	704	766	1176	1199	612	853	1005	1449
ENSMUSG00000056919	4922501C03Rik	0.654	8.3e-07	1.3e-05	7.8e-06	8.4e-05	1307	1251	823	803	1137	1393	703	970
ENSMUSG00000022359	Wdyhv1	0.894	8.1e-07	1.3e-05	8.7e-06	9.3e-05	555	511	280	293	483	569	239	354
ENSMUSG00000067925	Cxx1a	-0.79	8.1e-07	1.3e-05	1.3e-05	0.00013	443	507	847	796	385	564	724	962
ENSMUSG00000043531	Sorcs1	-1.728	9.5e-07	1.4e-05	6.9e-23	8.7e-21	1264	1825	5796	4445	1099	2031	4953	5371
ENSMUSG00000062444	Ap3b2	-1.407	9.4e-07	1.4e-05	3.9e-17	2.4e-15	729	962	2498	1995	634	1071	2135	2411
ENSMUSG00000007021	Syngr3	-1.508	9.1e-07	1.4e-05	2.4e-10	5.5e-09	176	237	658	518	153	263	563	627
ENSMUSG00000052889	Prkcb	-1.193	9.3e-07	1.4e-05	1.7e-09	3.5e-08	457	672	1382	1202	397	747	1181	1453
ENSMUSG00000060477	Irak2	1.602	9.2e-07	1.4e-05	3.6e-08	6e-07	568	461	120	220	495	514	101	264
ENSMUSG00000037625	Cldn11	2.018	8.8e-07	1.4e-05	1.2e-07	1.9e-06	315	248	39	101	275	276	32	120
ENSMUSG00000001763	Tspan33	-1.386	8.9e-07	1.4e-05	1.7e-07	2.5e-06	86	78	226	203	75	87	193	246
ENSMUSG00000054976	Nyap2	-1.223	9.3e-07	1.4e-05	1.9e-07	2.9e-06	187	248	555	461	162	276	475	558
ENSMUSG00000049939	Lrrc4	-1.339	8.8e-07	1.4e-05	2.3e-07	3.4e-06	89	97	252	218	77	108	216	264
ENSMUSG00000053414	Hunk	-0.569	9.2e-07	1.4e-05	7.5e-07	9.8e-06	1994	2186	3110	3092	1735	2434	2657	3736
ENSMUSG00000035580	Kcnh8	-1.257	9.1e-07	1.4e-05	1e-06	1.3e-05	121	172	381	321	105	191	326	388
ENSMUSG00000029283	Cdc7	0.561	8.9e-07	1.4e-05	1.5e-06	1.8e-05	2611	2546	1727	1768	2272	2835	1475	2136
ENSMUSG00000028256	Odf2l	0.687	8.8e-07	1.4e-05	1.3e-05	0.00013	1127	1046	679	670	981	1165	580	810
ENSMUSG00000032186	Tmod2	-1.327	9.7e-07	1.5e-05	5.2e-23	6.7e-21	2103	2365	6268	4952	1830	2633	5356	5984
ENSMUSG00000027834	Serpini1	-1.326	1e-06	1.5e-05	2e-15	9.4e-14	1862	2743	6293	5259	1619	3053	5377	6354
ENSMUSG00000000325	Arvcf	-1.136	1e-06	1.5e-05	7.1e-15	3.1e-13	4701	6376	13132	11212	4090	7098	11220	13546
ENSMUSG00000032348	Gsta4	-0.916	9.7e-07	1.5e-05	7.8e-12	2.2e-10	2309	2945	5260	4661	2009	3278	4494	5631
ENSMUSG00000027316	Gfra4	1.346	9.7e-07	1.5e-05	5e-07	6.8e-06	214	228	75	98	186	254	64	118
ENSMUSG00000060012	Kif13b	-0.584	9.6e-07	1.5e-05	1.1e-06	1.5e-05	1859	1922	3003	2667	1618	2140	2566	3223
ENSMUSG00000048027	Rgmb	-0.836	1.1e-06	1.6e-05	1.6e-11	4.5e-10	3579	4294	7484	6577	3114	4780	6394	7946
ENSMUSG00000068699	Flnc	1.244	1e-06	1.6e-05	1.9e-10	4.5e-09	10656	9821	3170	5473	9273	10935	2707	6610
ENSMUSG00000022371	Col14a1	1.212	1.1e-06	1.6e-05	5e-10	1.1e-08	6305	6455	2015	3492	5486	7187	1720	4216
ENSMUSG00000052861	Dnahc6	2.22	1.1e-06	1.6e-05	1.3e-09	2.6e-08	99	92	14	26	86	103	12	31
ENSMUSG00000040283	Btnl9	1.992	1.1e-06	1.6e-05	3e-09	5.8e-08	118	100	30	25	103	112	26	30
ENSMUSG00000003279	Dlgap1	-1.355	1.1e-06	1.6e-05	9.1e-09	1.7e-07	206	290	699	571	179	322	598	691
ENSMUSG00000022876	Samsn1	2.239	1e-06	1.6e-05	2.4e-08	4e-07	91	100	11	29	79	111	9	34
ENSMUSG00000051111	Sv2c	-1.204	1.1e-06	1.6e-05	5e-08	8.3e-07	217	245	592	476	189	273	506	576
ENSMUSG00000046157	Tmem229b	-1.046	1e-06	1.6e-05	5.3e-08	8.7e-07	409	524	1039	888	355	583	888	1074
ENSMUSG00000027803	Wwtr1	-0.627	1e-06	1.6e-05	1.7e-07	2.6e-06	5856	7130	10148	9914	5095	7938	8670	11978
ENSMUSG00000024781	Lipa	-0.564	1.1e-06	1.6e-05	5.1e-07	6.9e-06	1985	2038	2991	2957	1727	2269	2555	3572
ENSMUSG00000033585	Ndn	-0.515	1.1e-06	1.6e-05	7.4e-07	9.8e-06	5037	5106	7439	7059	4383	5685	6356	8529
ENSMUSG00000025266	Gnl3l	-0.514	1e-06	1.6e-05	8.7e-07	1.1e-05	5254	5338	7767	7365	4572	5943	6636	8898
ENSMUSG00000021756	Il6st	0.511	1e-06	1.6e-05	3.1e-06	3.7e-05	5194	5318	3513	3864	4520	5921	3001	4668
ENSMUSG00000063873	Slc24a3	1.242	1.1e-06	1.6e-05	6.8e-06	7.5e-05	437	409	130	227	380	455	110	273
ENSMUSG00000042529	Kcnj12	-1.47	1.2e-06	1.7e-05	2.3e-12	7.2e-11	299	375	1049	820	260	417	897	992
ENSMUSG00000034936	Arl4d	1.749	1.1e-06	1.7e-05	4e-11	1e-09	437	322	100	125	381	359	85	151
ENSMUSG00000027525	Phactr3	-1.477	1.1e-06	1.7e-05	1.4e-10	3.2e-09	221	298	808	638	192	331	691	772
ENSMUSG00000041313	Slc7a1	-0.765	1.1e-06	1.7e-05	1.9e-09	3.8e-08	1455	1493	2701	2311	1266	1662	2308	2793
ENSMUSG00000063506	Arhgap22	-1.363	1.1e-06	1.7e-05	3.7e-09	7.2e-08	241	349	834	686	209	388	713	829
ENSMUSG00000043670	Diras1	-1.648	1.1e-06	1.7e-05	3.9e-08	6.5e-07	52	67	211	162	45	74	181	196
ENSMUSG00000024172	St6gal2	-1.13	1.1e-06	1.7e-05	2.3e-06	2.7e-05	130	163	320	323	113	181	273	390
ENSMUSG00000039765	Cc2d2a	0.591	1.1e-06	1.7e-05	5.2e-06	5.8e-05	2206	2107	1317	1543	1920	2346	1125	1863
ENSMUSG00000025422	Agap2	-0.982	1.1e-06	1.7e-05	6.7e-06	7.3e-05	200	239	428	440	174	266	366	532
ENSMUSG00000022012	Enox1	-0.694	1.1e-06	1.7e-05	9.1e-06	9.7e-05	720	801	1300	1163	626	892	1111	1406
ENSMUSG00000035158	Mitf	-0.981	1.1e-06	1.7e-05	1.4e-05	0.00014	201	261	473	439	174	290	404	531
ENSMUSG00000061740	Cyp2d22	1.33	1.1e-06	1.7e-05	1.6e-05	0.00016	283	283	77	148	246	315	65	177
ENSMUSG00000035864	Syt1	-1.393	1.2e-06	1.8e-05	1.2e-19	1.1e-17	2305	3095	7875	6309	2005	3445	6729	7623
ENSMUSG00000090061	3110047P20Rik	-2.397	1.2e-06	1.8e-05	5.3e-17	3.2e-15	71	97	522	364	61	108	447	441
ENSMUSG00000041608	Entpd3	-1.621	1.2e-06	1.8e-05	6.7e-11	1.7e-09	130	157	501	382	113	174	429	462
ENSMUSG00000050272	Dscam	-1.353	1.2e-06	1.8e-05	5.8e-07	7.8e-06	80	99	250	207	69	110	214	251
ENSMUSG00000052040	Klf13	-0.566	1.2e-06	1.8e-05	1e-06	1.3e-05	2063	2259	3303	3100	1795	2515	2822	3745
ENSMUSG00000039087	Rreb1	0.608	1.2e-06	1.8e-05	6.6e-06	7.3e-05	1610	1681	1031	1128	1401	1872	881	1362
ENSMUSG00000024952	Rps6ka4	0.774	1.2e-06	1.8e-05	2.2e-05	0.00022	746	733	415	450	649	816	354	543
ENSMUSG00000026825	Dnm1	0.651	1.2e-06	1.8e-05	2.2e-05	0.00022	1117	1211	747	737	972	1348	638	890
ENSMUSG00000069727	Gm5595	0.769	1.2e-06	1.8e-05	2.4e-05	0.00024	786	753	428	475	684	839	365	574
ENSMUSG00000012520	Phox2b	-1.725	1.3e-06	1.9e-05	5.2e-24	7.6e-22	4035	5739	18329	13984	3510	6389	15660	16896
ENSMUSG00000039954	Stk32a	-1.591	1.3e-06	1.9e-05	6.3e-17	3.7e-15	399	462	1475	1122	347	514	1261	1357
ENSMUSG00000068615	Gjd2	-1.513	1.3e-06	1.9e-05	2.3e-14	9.6e-13	342	391	1184	910	297	435	1012	1100
ENSMUSG00000016087	Fli1	1.709	1.3e-06	1.9e-05	4.5e-07	6.2e-06	1503	1427	238	661	1308	1589	201	795
ENSMUSG00000033705	Stard9	0.623	1.3e-06	1.9e-05	7.5e-06	8.2e-05	1451	1458	924	964	1263	1623	789	1165
ENSMUSG00000015879	Fam184b	-1.392	1.3e-06	2e-05	1.4e-12	4.5e-11	774	1266	2899	2460	672	1409	2477	2973
ENSMUSG00000024109	Nrxn1	-1.385	1.4e-06	2e-05	4.7e-12	1.4e-10	407	571	1412	1143	353	635	1207	1382
ENSMUSG00000049690	Nckap5	-1.367	1.4e-06	2e-05	1.5e-09	3e-08	199	228	618	485	173	254	529	587
ENSMUSG00000030729	Pgm2l1	-0.581	1.4e-06	2e-05	8.7e-07	1.1e-05	1557	1597	2394	2327	1355	1778	2045	2811
ENSMUSG00000033295	Ptprf	-0.493	1.4e-06	2e-05	3e-06	3.6e-05	16061	17204	24402	22415	13976	19154	20848	27080
ENSMUSG00000051124	Gimap9	1.085	1.4e-06	2e-05	6e-06	6.7e-05	345	330	138	180	300	368	117	217
ENSMUSG00000030353	Tead4	1.35	1.3e-06	2e-05	1.4e-05	0.00014	234	223	63	116	204	248	53	139
ENSMUSG00000045409	Trim39	0.61	1.4e-06	2e-05	1.3e-05	0.00014	1460	1582	964	1029	1270	1761	823	1243
ENSMUSG00000034612	Chst11	-1.137	1.4e-06	2.1e-05	1.1e-13	4.1e-12	841	1015	2243	1842	731	1130	1917	2226
ENSMUSG00000000948	Snrpn	-0.985	1.4e-06	2.1e-05	2.1e-12	6.7e-11	1290	1566	3061	2598	1122	1743	2616	3139
ENSMUSG00000031647	Mfap3l	-1.474	1.4e-06	2.1e-05	1e-11	2.9e-10	303	428	1132	901	263	476	968	1089
ENSMUSG00000031028	Tub	-0.926	1.4e-06	2.1e-05	9.2e-09	1.7e-07	975	1390	2246	2253	848	1547	1919	2722
ENSMUSG00000052384	Lrrc33	1.673	1.4e-06	2.1e-05	1.8e-07	2.7e-06	595	495	108	234	518	551	91	281
ENSMUSG00000036198	Arhgap36	-1.105	1.4e-06	2.1e-05	1.6e-06	2e-05	140	161	322	327	122	179	275	395
ENSMUSG00000034761	Map4k5	0.523	1.4e-06	2.1e-05	5.8e-06	6.5e-05	3971	4107	2609	3008	3455	4573	2229	3634
ENSMUSG00000031387	Renbp	0.848	1.4e-06	2.1e-05	3.2e-05	0.0003	593	587	294	361	516	654	251	435
ENSMUSG00000041729	Coro2b	-1.371	1.5e-06	2.2e-05	3.3e-17	2.1e-15	797	1031	2635	2098	693	1147	2252	2536
ENSMUSG00000056812	St8sia3	-1.66	1.5e-06	2.2e-05	2.2e-13	7.9e-12	209	217	772	578	182	242	660	699
ENSMUSG00000037992	Rara	-0.715	1.5e-06	2.2e-05	1.8e-09	3.6e-08	2561	2877	4751	4180	2228	3203	4059	5050
ENSMUSG00000020900	Myh10	0.618	1.5e-06	2.2e-05	1.6e-07	2.4e-06	33307	30521	18852	22744	28983	33981	16106	27477
ENSMUSG00000042671	Rgs8	-1.173	1.5e-06	2.2e-05	1.4e-06	1.8e-05	118	141	304	280	102	157	260	339
ENSMUSG00000040249	Lrp1	0.482	1.5e-06	2.2e-05	6.8e-06	7.4e-05	11454	11160	7630	8554	9967	12425	6518	10334
ENSMUSG00000026004	Kansl1l	0.574	1.6e-06	2.2e-05	8.3e-06	9e-05	2341	2308	1425	1695	2037	2570	1217	2047
ENSMUSG00000041058	Wwp1	0.712	1.6e-06	2.3e-05	2.8e-09	5.5e-08	4650	3928	2555	2680	4047	4374	2183	3238
ENSMUSG00000085015	Gm14424	-1.761	1.6e-06	2.3e-05	7.8e-09	1.4e-07	40	39	140	127	35	43	120	154
ENSMUSG00000019986	Ahi1	-0.706	1.6e-06	2.3e-05	1.5e-08	2.7e-07	1764	2021	3272	2907	1535	2250	2796	3512
ENSMUSG00000051022	Hs3st1	-1.376	1.6e-06	2.3e-05	4.6e-08	7.6e-07	159	236	564	463	138	262	482	560
ENSMUSG00000030157	Clec2d	1.694	1.6e-06	2.3e-05	5e-07	6.8e-06	134	153	31	57	116	170	26	68
ENSMUSG00000023026	Dip2b	-0.527	1.6e-06	2.3e-05	2.5e-06	3e-05	3834	4238	6067	5570	3336	4718	5184	6730
ENSMUSG00000031517	Gpm6a	-1.095	1.6e-06	2.3e-05	5.6e-06	6.2e-05	134	173	315	340	116	192	269	411
ENSMUSG00000036815	Dpp10	1.135	1.6e-06	2.3e-05	8.2e-06	8.8e-05	242	298	131	115	210	331	112	139
ENSMUSG00000009828	Ick	-1.002	1.7e-06	2.4e-05	1.3e-14	5.5e-13	2310	2744	5509	4621	2010	3055	4707	5583
ENSMUSG00000028011	Tdo2	2.284	1.7e-06	2.4e-05	8.8e-12	2.5e-10	200	138	32	37	175	154	27	45
ENSMUSG00000029121	Crmp1	-1.307	1.8e-06	2.5e-05	3.9e-20	3.7e-18	4077	5107	12633	10104	3547	5686	10794	12208
ENSMUSG00000097756	AC169129.1	2.362	1.7e-06	2.5e-05	5.6e-09	1.1e-07	84	75	21	10	73	84	18	13
ENSMUSG00000043753	Dmrta1	-1.615	1.8e-06	2.5e-05	2.3e-08	3.9e-07	51	48	152	151	44	54	130	183
ENSMUSG00000024921	Smarca2	0.805	1.8e-06	2.5e-05	2.5e-08	4.2e-07	3504	3332	1658	2252	3049	3710	1416	2719
ENSMUSG00000034591	Slc41a2	-1.477	1.8e-06	2.5e-05	1.8e-07	2.7e-06	59	74	199	172	51	82	170	208
ENSMUSG00000035258	Abi3bp	1.593	1.8e-06	2.5e-05	5.9e-07	7.9e-06	253	306	63	122	220	340	53	146
ENSMUSG00000029005	Draxin	-1.257	1.8e-06	2.5e-05	5.4e-06	6e-05	86	130	271	245	74	144	232	296
ENSMUSG00000027582	Zgpat	0.538	1.8e-06	2.5e-05	9.9e-06	0.0001	2194	2377	1617	1531	1909	2646	1382	1850
ENSMUSG00000028402	Mpdz	0.503	1.7e-06	2.5e-05	1.5e-05	0.00015	7431	7203	4709	5610	6466	8020	4023	6777
ENSMUSG00000039431	Mtmr7	-0.79	1.7e-06	2.5e-05	2.6e-05	0.00025	432	416	784	682	376	463	670	825
ENSMUSG00000026469	Xpr1	-0.783	1.8e-06	2.6e-05	3.4e-11	8.9e-10	2616	2704	4947	4209	2276	3011	4227	5086
ENSMUSG00000036273	Lrrk2	1.429	1.8e-06	2.6e-05	7.4e-08	1.2e-06	780	650	193	338	679	724	164	406
ENSMUSG00000024758	Rtn3	-0.65	1.9e-06	2.7e-05	8.9e-09	1.6e-07	4356	4744	7590	6698	3790	5282	6485	8093
ENSMUSG00000027435	Cd93	1.68	1.9e-06	2.7e-05	9.9e-08	1.5e-06	4369	4131	713	1943	3802	4600	607	2343
ENSMUSG00000060402	Chst8	-1.376	1.9e-06	2.7e-05	6.5e-07	8.7e-06	69	93	224	198	60	103	192	239
ENSMUSG00000021390	Ogn	1.207	1.9e-06	2.7e-05	7.8e-07	1e-05	955	948	299	526	831	1056	254	633
ENSMUSG00000079055	Slc8a3	1.098	1.9e-06	2.7e-05	6.6e-06	7.3e-05	331	310	129	169	288	345	110	204
ENSMUSG00000026478	Lamc1	0.47	1.9e-06	2.7e-05	7.5e-06	8.1e-05	14118	13757	9633	10491	12285	15317	8230	12674
ENSMUSG00000032291	Crabp1	-0.68	1.9e-06	2.7e-05	2.7e-05	0.00026	724	644	1140	1050	630	717	974	1269
ENSMUSG00000014602	Kif1a	-1.463	2e-06	2.8e-05	2.3e-19	2e-17	1732	2410	6374	5046	1506	2682	5446	6097
ENSMUSG00000043629	1700019D03Rik	-1.649	2e-06	2.8e-05	3.9e-12	1.2e-10	190	254	792	603	165	282	677	729
ENSMUSG00000050875	A730017C20Rik	-1.265	2e-06	2.8e-05	2.3e-08	3.9e-07	203	238	590	470	176	265	505	569
ENSMUSG00000041696	Rasl12	-1.567	2e-06	2.8e-05	1.3e-07	2e-06	45	64	163	162	39	71	139	196
ENSMUSG00000031453	Rasa3	-0.53	2e-06	2.8e-05	4.1e-06	4.8e-05	4255	5010	6743	6638	3702	5578	5761	8020
ENSMUSG00000076431	Sox4	-0.487	2e-06	2.8e-05	4.9e-06	5.6e-05	12816	14304	19454	18572	11152	15925	16621	22437
ENSMUSG00000001313	Rnd2	-0.863	1.9e-06	2.8e-05	2e-05	0.0002	314	323	625	535	273	360	534	647
ENSMUSG00000025375	Aatk	0.684	2e-06	2.8e-05	2.3e-05	0.00023	1025	985	605	645	892	1097	517	779
ENSMUSG00000022515	Anks3	0.623	2e-06	2.8e-05	2.5e-05	0.00024	1280	1409	827	919	1114	1569	706	1110
ENSMUSG00000022453	Naga	0.749	2e-06	2.8e-05	5.6e-05	0.00049	714	777	418	469	621	865	357	566
ENSMUSG00000032549	Rab6b	-1.699	2.1e-06	2.9e-05	1.9e-21	2.1e-19	536	657	2217	1660	466	731	1895	2007
ENSMUSG00000060424	2610017I09Rik	-3.676	2.1e-06	2.9e-05	5.8e-12	1.7e-10	2	5	49	44	2	5	42	53
ENSMUSG00000028041	Adam15	1.11	2.1e-06	2.9e-05	9.6e-08	1.5e-06	1368	1436	495	803	1190	1599	422	968
ENSMUSG00000021133	4933426M11Rik	-0.598	2.1e-06	2.9e-05	1.1e-06	1.4e-05	1801	2035	3045	2765	1567	2266	2602	3341
ENSMUSG00000059674	Cdh24	0.672	2.1e-06	2.9e-05	3.9e-06	4.5e-05	1406	1635	971	939	1223	1820	830	1134
ENSMUSG00000029406	Pitpnm2	0.602	2.1e-06	2.9e-05	2.5e-05	0.00024	1385	1399	958	877	1205	1558	819	1060
ENSMUSG00000079998	Gm12947	3.485	2.2e-06	3e-05	1e-10	2.5e-09	57	41	1	7	50	46	1	8
ENSMUSG00000036225	Kctd1	-0.887	2.2e-06	3e-05	4.7e-09	8.9e-08	821	870	1704	1425	714	968	1456	1722
ENSMUSG00000033209	Ttc28	0.508	2.2e-06	3e-05	2.4e-06	2.9e-05	3464	3483	2464	2421	3014	3878	2105	2925
ENSMUSG00000021357	Exoc2	0.512	2.2e-06	3e-05	3.8e-06	4.4e-05	4416	4214	2873	3176	3843	4692	2454	3837
ENSMUSG00000075415	Fnbp1	0.545	2.2e-06	3e-05	4e-06	4.6e-05	2511	2378	1674	1676	2185	2648	1430	2025
ENSMUSG00000020156	Mum1	0.495	2.2e-06	3e-05	4.7e-06	5.4e-05	4723	4885	3301	3518	4110	5439	2820	4250
ENSMUSG00000032344	Mb21d1	1.343	2.2e-06	3e-05	6.4e-06	7.1e-05	240	200	66	107	209	223	56	128
ENSMUSG00000033578	Tmem35	-0.804	2.2e-06	3e-05	5.2e-05	0.00046	349	438	684	690	303	487	584	834
ENSMUSG00000029413	Naaa	1.167	2.2e-06	3.1e-05	1.7e-06	2.1e-05	262	269	110	126	228	300	94	152
ENSMUSG00000052921	Arhgef15	1.177	2.2e-06	3.1e-05	1.9e-06	2.3e-05	841	808	268	461	732	900	228	555
ENSMUSG00000025511	Tspan4	0.661	2.2e-06	3.1e-05	3.4e-05	0.00031	1164	1149	676	786	1013	1279	577	949
ENSMUSG00000005089	Slc1a2	-1.568	2.3e-06	3.2e-05	3.1e-12	9.5e-11	210	223	733	553	183	248	627	669
ENSMUSG00000024425	Ndfip1	-0.835	2.3e-06	3.2e-05	5e-11	1.3e-09	2901	3539	6115	5381	2524	3940	5225	6501
ENSMUSG00000021464	Ror2	1.219	2.3e-06	3.2e-05	3.6e-09	7e-08	2742	2597	830	1462	2386	2891	708	1764
ENSMUSG00000033392	Clasp2	-0.662	2.4e-06	3.2e-05	4.5e-09	8.5e-08	4668	4979	8151	7123	4062	5543	6964	8606
ENSMUSG00000025019	Lcor	-0.63	2.3e-06	3.2e-05	5.6e-08	9.2e-07	2397	2348	3926	3421	2086	2614	3355	4134
ENSMUSG00000034993	Vat1	-0.666	2.3e-06	3.2e-05	9.3e-08	1.5e-06	1677	1847	2975	2621	1459	2056	2542	3167
ENSMUSG00000032875	Arhgef17	0.483	2.3e-06	3.2e-05	5.7e-06	6.4e-05	6774	6797	4632	5074	5895	7568	3957	6130
ENSMUSG00000005501	Usp40	0.544	2.3e-06	3.2e-05	1.4e-05	0.00015	2797	2854	1764	2109	2434	3177	1507	2547
ENSMUSG00000040451	Sgms1	0.672	2.3e-06	3.2e-05	7.2e-05	0.00061	1209	1166	652	837	1052	1298	556	1010
ENSMUSG00000000889	Dbh	-2.018	2.4e-06	3.3e-05	1.2e-34	5.2e-32	1356	1688	7184	5155	1179	1879	6139	6229
ENSMUSG00000027508	Pag1	0.496	2.4e-06	3.3e-05	3.4e-06	4e-05	4014	4043	2873	2838	3493	4501	2455	3429
ENSMUSG00000028226	Mmp16	-0.54	2.4e-06	3.3e-05	6.4e-06	7.1e-05	2006	2277	2996	3232	1745	2535	2559	3904
ENSMUSG00000024948	Map4k2	0.955	2.5e-06	3.4e-05	1.3e-07	2e-06	991	1180	504	615	862	1313	430	742
ENSMUSG00000057719	Sh3rf2	2.806	2.6e-06	3.5e-05	4.9e-10	1.1e-08	72	55	5	13	63	62	4	15
ENSMUSG00000033793	Atp6v1h	-0.542	2.6e-06	3.5e-05	1.4e-06	1.7e-05	2048	2057	3017	2960	1782	2290	2578	3576
ENSMUSG00000039781	Azi1	0.533	2.6e-06	3.5e-05	5e-06	5.6e-05	2474	2492	1721	1712	2153	2775	1470	2068
ENSMUSG00000032303	Chrna3	-1.584	2.7e-06	3.6e-05	7.5e-22	8.5e-20	1535	2112	6182	4759	1335	2351	5282	5750
ENSMUSG00000001946	Esam	1.713	2.6e-06	3.6e-05	1.8e-06	2.2e-05	1145	1105	176	513	996	1230	148	616
ENSMUSG00000028060	2810403A07Rik	0.497	2.7e-06	3.6e-05	1.3e-05	0.00013	4201	4556	2923	3280	3655	5072	2497	3962
ENSMUSG00000024873	Cnih2	-0.81	2.7e-06	3.6e-05	2.4e-05	0.00024	363	348	640	607	316	388	547	734
ENSMUSG00000022074	Tnfrsf10b	0.927	2.6e-06	3.6e-05	4.9e-05	0.00044	450	451	202	271	392	502	172	327
ENSMUSG00000037355	Uvssa	0.62	2.6e-06	3.6e-05	6.2e-05	0.00054	1156	1325	782	833	1006	1475	668	1006
ENSMUSG00000026821	Ralgds	-0.886	2.7e-06	3.7e-05	4.7e-12	1.4e-10	3503	4277	7711	6678	3048	4762	6588	8069
ENSMUSG00000039720	Got1l1	2.582	2.7e-06	3.7e-05	2.2e-09	4.3e-08	82	61	7	16	72	68	6	19
ENSMUSG00000062070	Pgk1	-0.479	2.7e-06	3.7e-05	4.5e-06	5.1e-05	13748	14210	20336	18629	11963	15821	17374	22507
ENSMUSG00000021134	Srsf5	0.451	2.7e-06	3.7e-05	7.3e-06	7.9e-05	14650	14864	10627	10957	12748	16549	9079	13237
ENSMUSG00000048583	Igf2	1.36	2.8e-06	3.8e-05	1.6e-10	3.8e-09	42921	37708	11048	20363	37349	41983	9437	24598
ENSMUSG00000025855	Prkar1b	-0.728	2.8e-06	3.8e-05	1.1e-05	0.00011	668	835	1291	1201	581	929	1103	1451
ENSMUSG00000028576	Ift74	0.551	2.8e-06	3.8e-05	1.3e-05	0.00013	2108	2272	1411	1577	1834	2529	1205	1905
ENSMUSG00000024130	Abca3	-0.91	2.9e-06	3.9e-05	4.1e-12	1.2e-10	1600	1841	3511	2962	1392	2049	3000	3579
ENSMUSG00000029570	Lfng	-1.627	2.8e-06	3.9e-05	1.7e-11	4.6e-10	227	347	1000	776	197	386	855	939
ENSMUSG00000031621	Isx	-2.307	2.9e-06	3.9e-05	2e-08	3.5e-07	10	24	76	91	8	26	65	109
ENSMUSG00000061273	Mmgt1	-0.515	2.9e-06	3.9e-05	1.6e-06	2e-05	3005	2930	4326	4153	2615	3262	3696	5017
ENSMUSG00000058056	Palld	0.866	2.9e-06	3.9e-05	3.5e-06	4.1e-05	1235	1188	549	779	1075	1323	468	940
ENSMUSG00000020911	Krt19	0.992	2.9e-06	3.9e-05	9e-06	9.6e-05	378	365	171	202	329	406	146	243
ENSMUSG00000086370	Ftx	0.674	2.9e-06	3.9e-05	3.9e-05	0.00036	985	929	609	591	857	1035	520	714
ENSMUSG00000020431	Adcy1	-1.091	3e-06	4e-05	1e-13	3.8e-12	1049	1269	2713	2232	912	1413	2318	2697
ENSMUSG00000048038	4932418E24Rik	3.346	3e-06	4e-05	2.7e-10	6.1e-09	43	56	1	8	37	62	1	9
ENSMUSG00000038605	Samd10	-1.324	3e-06	4e-05	3.2e-10	7.1e-09	285	324	857	671	248	361	733	811
ENSMUSG00000046607	Hrk	-1.257	2.9e-06	4e-05	7.2e-07	9.5e-06	92	99	223	234	80	110	190	283
ENSMUSG00000042302	Ehbp1	0.572	3e-06	4e-05	8.2e-06	8.8e-05	1877	1881	1195	1330	1633	2094	1021	1606
ENSMUSG00000005774	Rfx5	0.615	3e-06	4e-05	1.3e-05	0.00014	1394	1330	869	909	1213	1481	742	1098
ENSMUSG00000051043	Gprc5c	0.618	3e-06	4e-05	1.6e-05	0.00016	1880	1855	1075	1356	1636	2065	918	1637
ENSMUSG00000004558	Ndrg2	-0.665	2.9e-06	4e-05	3.6e-05	0.00033	691	843	1221	1213	601	938	1043	1465
ENSMUSG00000049907	Rasl11b	1.225	3.1e-06	4.1e-05	1.3e-10	3.2e-09	1397	1112	464	608	1216	1238	396	733
ENSMUSG00000026879	Gsn	0.837	3e-06	4.1e-05	1e-08	1.8e-07	5593	5519	2586	3630	4867	6145	2208	4384
ENSMUSG00000070473	Cldn3	-1.978	3.1e-06	4.1e-05	1.2e-08	2.2e-07	22	30	92	114	19	33	78	137
ENSMUSG00000031557	Plekha2	-0.83	3e-06	4.1e-05	2.7e-05	0.00026	336	339	636	562	292	377	544	680
ENSMUSG00000078496	Gm13152	0.707	3.1e-06	4.1e-05	6.6e-05	0.00057	951	888	509	617	828	989	434	745
ENSMUSG00000029168	Dpysl5	-1.672	3.2e-06	4.2e-05	2.1e-23	2.8e-21	834	1074	3474	2609	725	1195	2969	3153
ENSMUSG00000027950	Chrnb2	-1.529	3.2e-06	4.3e-05	1.5e-17	9.9e-16	595	794	2265	1747	517	883	1936	2112
ENSMUSG00000027111	Itga6	-0.604	3.2e-06	4.3e-05	3.2e-07	4.5e-06	4346	5161	6920	7534	3781	5746	5912	9102
ENSMUSG00000063297	Luzp2	-1.445	3.2e-06	4.3e-05	7.1e-07	9.4e-06	55	79	189	176	47	88	162	213
ENSMUSG00000036109	Mbnl3	0.879	3.2e-06	4.3e-05	2.5e-06	3e-05	1102	955	485	632	959	1064	414	762
ENSMUSG00000021662	Arhgef28	-0.596	3.2e-06	4.3e-05	7.8e-06	8.4e-05	1137	1324	1870	1852	989	1474	1598	2237
ENSMUSG00000020098	Pcbd1	-0.933	3.2e-06	4.3e-05	1.8e-05	0.00018	218	259	481	430	189	288	411	520
ENSMUSG00000047909	Ankrd16	0.689	3.3e-06	4.4e-05	2.3e-06	2.8e-05	1476	1717	1033	949	1284	1911	883	1147
ENSMUSG00000027954	Efna1	1.279	3.3e-06	4.4e-05	2.6e-06	3.1e-05	595	641	181	329	518	714	153	396
ENSMUSG00000052727	Map1b	-1.453	3.4e-06	4.5e-05	1.2e-23	1.7e-21	10987	13724	38146	29513	9560	15279	32591	35657
ENSMUSG00000094942	Gm3604	1.203	3.4e-06	4.5e-05	3.5e-06	4.1e-05	220	255	94	112	191	284	80	135
ENSMUSG00000047153	Khnyn	0.524	3.3e-06	4.5e-05	9.5e-06	0.0001	3555	3328	2216	2568	3094	3706	1893	3102
ENSMUSG00000028040	Efna4	0.644	3.4e-06	4.5e-05	4.1e-05	0.00038	1226	1178	709	828	1067	1312	605	1000
ENSMUSG00000045994	B3gat1	-2.341	3.5e-06	4.6e-05	5.9e-14	2.3e-12	48	69	351	243	41	77	301	295
ENSMUSG00000058145	Adamts17	0.894	3.5e-06	4.6e-05	4.8e-06	5.5e-05	1113	1061	479	690	969	1181	408	832
ENSMUSG00000067924	Cxx1b	-0.678	3.5e-06	4.6e-05	2.2e-05	0.00022	649	647	1066	1008	565	720	911	1218
ENSMUSG00000046605	B3gntl1	0.832	3.5e-06	4.6e-05	6.6e-05	0.00057	619	524	298	344	539	584	254	415
ENSMUSG00000041073	Nacad	-1.391	3.5e-06	4.7e-05	7.1e-13	2.3e-11	492	705	1743	1399	427	784	1490	1691
ENSMUSG00000034220	Gpc1	-0.699	3.5e-06	4.7e-05	2.2e-09	4.3e-08	7005	8158	13021	11608	6095	9083	11125	14025
ENSMUSG00000074280	Gm6166	-0.533	3.6e-06	4.7e-05	2.3e-06	2.8e-05	2131	2072	3112	2970	1854	2307	2659	3588
ENSMUSG00000029246	Ppat	-0.5	3.5e-06	4.7e-05	3e-06	3.6e-05	3531	3400	4986	4817	3073	3785	4260	5820
ENSMUSG00000038178	Slc43a2	-0.785	3.5e-06	4.7e-05	4.6e-06	5.2e-05	589	722	1195	1066	512	803	1021	1288
ENSMUSG00000047875	Gpr157	-1.007	3.6e-06	4.7e-05	1.1e-05	0.00011	179	197	414	343	156	219	354	415
ENSMUSG00000097375	mmu-let-7d	0.567	3.6e-06	4.7e-05	1.2e-05	0.00012	2129	1881	1310	1395	1853	2094	1119	1685
ENSMUSG00000026587	Astn1	-1.548	3.7e-06	4.8e-05	1.4e-18	1.1e-16	840	1181	3335	2581	730	1314	2850	3119
ENSMUSG00000037736	Limch1	0.739	3.6e-06	4.8e-05	3e-09	5.9e-08	5149	4403	2648	3071	4481	4902	2262	3710
ENSMUSG00000029648	Flt1	1.667	3.7e-06	4.8e-05	1e-06	1.3e-05	1397	1348	228	639	1216	1501	193	768
ENSMUSG00000048747	E130114P18Rik	-0.987	3.6e-06	4.8e-05	3.8e-05	0.00035	168	235	413	387	146	261	353	468
ENSMUSG00000051515	Fam181b	-1.66	3.7e-06	4.9e-05	3e-18	2.1e-16	497	673	2111	1593	432	749	1804	1926
ENSMUSG00000047935	Gm5607	-1.474	3.7e-06	4.9e-05	1.8e-08	3.2e-07	118	168	444	349	102	186	380	423
ENSMUSG00000004031	Fam5b	-1.385	3.7e-06	4.9e-05	4.9e-07	6.7e-06	65	83	201	185	56	92	172	224
ENSMUSG00000055639	Dach1	-0.72	3.7e-06	4.9e-05	3.1e-05	0.00029	510	503	851	818	444	560	727	989
ENSMUSG00000035200	Chrnb4	-1.897	3.8e-06	5e-05	7.5e-25	1.2e-22	579	774	2919	2124	503	861	2495	2567
ENSMUSG00000028995	Fam126a	-0.644	3.8e-06	5e-05	2e-08	3.4e-07	4014	4403	6993	6164	3493	4902	5975	7448
ENSMUSG00000019699	Akt3	-0.497	3.8e-06	5e-05	3e-06	3.5e-05	4236	4512	6295	6057	3686	5023	5378	7318
ENSMUSG00000096956	AC137123.1	1.036	3.8e-06	5e-05	6e-06	6.6e-05	710	618	264	383	618	688	225	461
ENSMUSG00000006920	Ezh1	0.656	3.8e-06	5e-05	5.3e-05	0.00046	948	990	616	614	825	1102	526	742
ENSMUSG00000035597	Prpf39	0.493	3.9e-06	5.1e-05	4.9e-06	5.6e-05	3479	3566	2512	2495	3027	3970	2146	3014
ENSMUSG00000027858	Tspan2	0.594	3.9e-06	5.1e-05	2.2e-05	0.00021	1649	1471	1007	1059	1435	1638	860	1279
ENSMUSG00000039157	Fam102a	-0.579	4e-06	5.2e-05	5.2e-06	5.9e-05	1363	1518	2245	2062	1186	1690	1918	2491
ENSMUSG00000021061	Sptb	-0.643	4e-06	5.2e-05	1.4e-05	0.00014	813	843	1362	1226	707	939	1164	1481
ENSMUSG00000060445	Sycp2	2.33	4.1e-06	5.3e-05	2.5e-09	5e-08	84	70	17	13	73	78	15	16
ENSMUSG00000025425	St8sia5	-1.396	4e-06	5.3e-05	2.8e-08	4.8e-07	159	232	572	460	138	258	489	556
ENSMUSG00000031367	Ap1s2	-0.706	4.1e-06	5.3e-05	1.3e-06	1.6e-05	919	1073	1721	1531	799	1194	1471	1850
ENSMUSG00000056413	Adap1	-1.32	4.1e-06	5.3e-05	1.5e-06	1.9e-05	76	95	234	193	66	105	200	234
ENSMUSG00000031665	Sall1	-1.145	4.1e-06	5.3e-05	4.2e-06	4.8e-05	116	139	305	259	101	154	261	314
ENSMUSG00000022103	Gfra2	-0.895	4.1e-06	5.3e-05	5.6e-05	0.00049	221	291	465	488	192	323	397	589
ENSMUSG00000068874	Selenbp1	1.233	4.2e-06	5.4e-05	7.6e-08	1.2e-06	1015	852	310	484	884	949	264	583
ENSMUSG00000058420	Syt17	-0.953	4.1e-06	5.4e-05	2.6e-06	3.1e-05	331	345	719	590	288	384	615	714
ENSMUSG00000024907	Gal	-1.947	4.3e-06	5.5e-05	6.2e-15	2.7e-13	192	288	1071	780	166	320	916	944
ENSMUSG00000057335	Cep170	-0.486	4.3e-06	5.5e-05	1e-05	0.00011	6250	7052	9517	9122	5438	7851	8131	11021
ENSMUSG00000059824	Dbp	0.965	4.2e-06	5.5e-05	1.3e-05	0.00013	350	376	178	193	304	418	152	233
ENSMUSG00000060791	Gmfg	1.698	4.2e-06	5.5e-05	1.5e-05	0.00015	127	143	23	60	110	159	19	71
ENSMUSG00000045733	Sprn	-1.809	4.4e-06	5.6e-05	2.5e-09	4.9e-08	57	87	288	215	49	96	247	261
ENSMUSG00000022246	Rai14	0.488	4.3e-06	5.6e-05	1e-05	0.00011	5284	4978	3486	3828	4598	5543	2978	4624
ENSMUSG00000078773	Rad54b	0.612	4.4e-06	5.6e-05	8.5e-05	0.00071	1115	1151	778	705	970	1281	665	852
ENSMUSG00000022054	Nefm	-1.095	4.5e-06	5.8e-05	2.3e-14	9.5e-13	2474	3242	6652	5568	2152	3609	5684	6728
ENSMUSG00000053216	Btn2a2	2.29	4.5e-06	5.8e-05	2.2e-09	4.4e-08	82	78	12	20	71	87	10	24
ENSMUSG00000000567	Sox9	-1.21	4.5e-06	5.8e-05	4.2e-06	4.8e-05	96	102	205	253	83	114	175	305
ENSMUSG00000020496	Rnf187	-0.494	4.5e-06	5.8e-05	6e-06	6.7e-05	6209	6112	9169	8183	5403	6805	7834	9887
ENSMUSG00000021431	Snrnp48	0.598	4.5e-06	5.8e-05	2.2e-05	0.00021	1334	1330	883	878	1161	1481	754	1061
ENSMUSG00000014496	Ankrd28	-0.526	4.6e-06	5.9e-05	3.4e-06	4e-05	2357	2290	3517	3178	2051	2550	3005	3840
ENSMUSG00000044628	Rnf208	-1.357	4.6e-06	5.9e-05	1e-05	0.00011	64	113	242	212	55	125	207	256
ENSMUSG00000044707	Ccnjl	-1.138	4.7e-06	6e-05	3.9e-16	2.1e-14	1271	1399	3270	2612	1106	1557	2794	3156
ENSMUSG00000003882	Il7r	3.964	4.7e-06	6e-05	1.8e-11	5e-10	46	33	1	3	40	37	1	4
ENSMUSG00000039043	2610034B18Rik	-0.578	4.7e-06	6e-05	4.7e-06	5.4e-05	1198	1266	1846	1833	1042	1409	1577	2215
ENSMUSG00000029167	Ppargc1a	0.847	4.7e-06	6e-05	3.4e-05	0.00032	472	474	269	257	411	528	230	311
ENSMUSG00000030342	Cd9	-1.277	4.8e-06	6.1e-05	2.6e-17	1.7e-15	1751	2299	5447	4371	1523	2559	4654	5282
ENSMUSG00000045518	Onecut3	-2.641	4.8e-06	6.1e-05	5.9e-10	1.3e-08	7	14	70	62	6	15	60	75
ENSMUSG00000027254	Map1a	-0.797	4.9e-06	6.2e-05	1.2e-10	2.8e-09	2453	2856	4951	4283	2134	3180	4230	5175
ENSMUSG00000035165	Kcne3	1.6	4.8e-06	6.2e-05	1.7e-07	2.6e-06	123	148	41	48	107	165	35	58
ENSMUSG00000034189	Hsdl1	-0.559	4.8e-06	6.2e-05	5e-06	5.7e-05	1598	1728	2558	2343	1390	1924	2186	2831
ENSMUSG00000036834	Plch1	-1.145	4.9e-06	6.2e-05	6e-06	6.7e-05	106	139	272	271	92	154	232	327
ENSMUSG00000026626	Ppp2r5a	0.512	4.8e-06	6.2e-05	8.7e-06	9.3e-05	3262	3139	2141	2347	2839	3495	1829	2835
ENSMUSG00000041653	Pnpla3	-1.33	4.9e-06	6.3e-05	1.1e-06	1.4e-05	70	85	183	207	61	94	156	250
ENSMUSG00000038332	Sesn1	0.579	5e-06	6.3e-05	3.8e-05	0.00035	1826	1747	1077	1311	1589	1945	920	1583
ENSMUSG00000028931	Kcnab2	-0.802	4.9e-06	6.3e-05	3.8e-05	0.00035	329	368	614	603	286	410	525	728
ENSMUSG00000035681	Kcnc2	-1.749	5e-06	6.4e-05	1.4e-11	3.8e-10	113	139	490	360	98	155	419	436
ENSMUSG00000027220	Syt13	-1.441	5e-06	6.4e-05	1.1e-06	1.4e-05	56	64	142	185	49	71	121	223
ENSMUSG00000022580	Rhpn1	0.948	5e-06	6.4e-05	3.4e-05	0.00032	334	397	178	201	290	442	152	242
ENSMUSG00000042757	Tmem108	-0.714	5e-06	6.4e-05	7.4e-05	0.00063	466	532	791	846	405	592	676	1022
ENSMUSG00000025938	Slco5a1	-1.616	5.1e-06	6.5e-05	9.5e-18	6.5e-16	496	652	2008	1514	431	725	1716	1830
ENSMUSG00000016346	Kcnq2	-1.335	5.1e-06	6.5e-05	2.5e-11	6.6e-10	404	548	1338	1068	351	610	1144	1291
ENSMUSG00000032297	Celf6	-1.329	5.1e-06	6.5e-05	2.4e-07	3.5e-06	139	205	476	389	120	228	407	471
ENSMUSG00000042686	Jph1	1.11	5.1e-06	6.5e-05	8.8e-06	9.4e-05	296	268	114	147	258	299	97	177
ENSMUSG00000052133	Sema5b	-1.312	5.2e-06	6.6e-05	2.8e-07	4e-06	140	196	368	467	121	218	314	563
ENSMUSG00000026116	Tmem131	0.462	5.2e-06	6.6e-05	1.2e-05	0.00012	6243	5966	4478	4388	5433	6642	3826	5301
ENSMUSG00000033007	Asic4	-1.445	5.3e-06	6.7e-05	7.8e-09	1.4e-07	270	476	1106	927	234	529	945	1121
ENSMUSG00000043463	Rab9b	-1.563	5.3e-06	6.7e-05	2.6e-08	4.5e-07	73	83	263	197	63	92	225	239
ENSMUSG00000025930	Msc	1.987	5.3e-06	6.7e-05	3.9e-08	6.4e-07	113	80	26	23	99	90	22	28
ENSMUSG00000027408	Cpxm1	0.784	5.3e-06	6.7e-05	3.2e-07	4.5e-06	2107	1936	1004	1341	1834	2156	857	1619
ENSMUSG00000003500	Impdh1	-0.573	5.3e-06	6.7e-05	5.7e-06	6.4e-05	1359	1434	2190	1966	1182	1596	1871	2376
ENSMUSG00000035476	Tab3	-0.601	5.3e-06	6.7e-05	9.6e-06	0.0001	1049	1109	1719	1557	913	1235	1469	1881
ENSMUSG00000019718	L3hypdh	0.713	5.3e-06	6.7e-05	0.00014	0.0011	756	691	467	416	658	769	399	503
ENSMUSG00000037031	Tspan15	0.636	5.4e-06	6.8e-05	6.1e-05	0.00053	1168	1036	706	712	1017	1154	603	860
ENSMUSG00000050558	Prokr2	-1.613	5.4e-06	6.9e-05	5.6e-07	7.5e-06	36	53	122	152	31	59	104	183
ENSMUSG00000022185	Acin1	0.44	5.5e-06	6.9e-05	1.4e-05	0.00014	11551	11766	8491	8693	10051	13100	7254	10502
ENSMUSG00000057143	Trim12c	0.77	5.5e-06	6.9e-05	0.00017	0.0013	764	753	375	513	665	838	320	619
ENSMUSG00000023467	Tulp2	1.779	5.6e-06	7e-05	4.8e-07	6.6e-06	112	124	23	45	97	138	19	54
ENSMUSG00000074457	S100a16	-0.64	5.5e-06	7e-05	1.4e-05	0.00014	1002	967	1405	1661	872	1077	1200	2006
ENSMUSG00000046709	Mapk10	-1.397	5.6e-06	7.1e-05	1.2e-12	3.9e-11	649	1023	2426	1983	564	1138	2073	2396
ENSMUSG00000039716	Dock3	-1.625	5.7e-06	7.1e-05	2e-09	3.9e-08	98	138	415	315	85	153	355	381
ENSMUSG00000021495	Fam193b	0.497	5.6e-06	7.1e-05	2.9e-05	0.00027	2561	2847	1921	1911	2228	3170	1641	2309
ENSMUSG00000055471	Alk	-1.716	5.7e-06	7.2e-05	2e-14	8.1e-13	337	523	1609	1218	292	581	1375	1472
ENSMUSG00000034881	Tbxa2r	1.266	5.8e-06	7.3e-05	4.3e-05	0.00039	252	254	73	138	219	283	61	165
ENSMUSG00000022485	Hoxc5	0.873	5.9e-06	7.4e-05	1.4e-07	2.1e-06	1423	1165	668	744	1239	1297	570	898
ENSMUSG00000046982	Tshz1	-0.481	5.9e-06	7.4e-05	6.6e-06	7.3e-05	5783	6097	8589	7991	5032	6788	7338	9654
ENSMUSG00000041215	Yeats2	0.453	5.9e-06	7.4e-05	1.5e-05	0.00015	7112	7381	5171	5417	6189	8218	4418	6544
ENSMUSG00000032431	Crtap	0.589	5.9e-06	7.4e-05	4.4e-05	0.0004	1600	1541	947	1138	1392	1716	809	1374
ENSMUSG00000045629	Sh3tc2	-0.961	6e-06	7.5e-05	1.9e-07	2.8e-06	592	859	1457	1370	514	956	1245	1655
ENSMUSG00000021986	Amer2	-1.007	6e-06	7.5e-05	1.4e-05	0.00014	174	200	413	339	151	222	353	410
ENSMUSG00000030341	Tnfrsf1a	0.651	6e-06	7.5e-05	0.00011	0.0009	1134	1063	626	772	987	1184	534	932
ENSMUSG00000027533	Fabp5	-0.622	6.1e-06	7.6e-05	3.8e-08	6.3e-07	4175	4202	6903	5992	3633	4678	5898	7240
ENSMUSG00000023972	Ptk7	0.708	6.1e-06	7.6e-05	6.9e-08	1.1e-06	15958	16183	8470	11200	13886	18018	7236	13530
ENSMUSG00000022228	Zscan26	0.537	6.1e-06	7.6e-05	1.4e-05	0.00014	3386	3462	2126	2591	2946	3854	1816	3129
ENSMUSG00000078794	Dact3	0.568	6.1e-06	7.6e-05	2.4e-05	0.00024	1548	1541	1041	1044	1347	1716	889	1261
ENSMUSG00000024968	Rcor2	-0.911	6.2e-06	7.7e-05	2.2e-12	6.9e-11	2990	3636	6732	5735	2601	4048	5752	6929
ENSMUSG00000030123	Plxnd1	1.431	6.2e-06	7.7e-05	2.5e-08	4.2e-07	9649	9696	2239	4935	8396	10795	1911	5959
ENSMUSG00000020312	Shc2	-0.532	6.2e-06	7.7e-05	4.3e-06	4.9e-05	1983	2118	3064	2868	1725	2358	2618	3465
ENSMUSG00000017386	Traf4	-0.488	6.2e-06	7.7e-05	5.1e-06	5.8e-05	4453	4710	6643	6211	3875	5244	5676	7504
ENSMUSG00000025374	Nabp2	-0.638	6.2e-06	7.7e-05	3.1e-05	0.00029	775	758	1254	1132	674	844	1072	1368
ENSMUSG00000054162	Spock3	-0.955	6.3e-06	7.8e-05	1e-09	2.2e-08	833	1040	1964	1669	724	1157	1678	2017
ENSMUSG00000001642	Akr1b3	-0.494	6.3e-06	7.8e-05	3.3e-06	3.8e-05	3002	2977	4220	4203	2612	3315	3605	5078
ENSMUSG00000032580	Rbm5	0.434	6.3e-06	7.8e-05	3e-05	0.00029	9888	10577	7550	7600	8604	11776	6450	9182
ENSMUSG00000038267	Slc22a23	-0.852	6.3e-06	7.8e-05	4.5e-05	0.00041	256	311	514	510	222	346	439	616
ENSMUSG00000021047	Nova1	-0.956	6.4e-06	7.9e-05	5.2e-06	5.9e-05	279	309	627	516	243	344	536	624
ENSMUSG00000014361	Mertk	0.815	6.4e-06	7.9e-05	0.00025	0.0019	571	568	270	377	497	632	230	454
ENSMUSG00000030219	Erp27	2.981	6.5e-06	8e-05	7.4e-10	1.6e-08	64	44	5	8	56	49	4	10
ENSMUSG00000028347	Tmeff1	-0.489	6.4e-06	8e-05	7.2e-06	7.9e-05	4612	5052	7037	6530	4013	5625	6012	7890
ENSMUSG00000025509	Pnpla2	-0.941	6.5e-06	8e-05	2e-05	0.00019	239	230	496	405	208	256	424	490
ENSMUSG00000061576	Dpp6	-0.945	6.5e-06	8e-05	2.9e-05	0.00027	188	236	425	391	163	262	363	473
ENSMUSG00000038065	2410066E13Rik	-0.774	6.5e-06	8e-05	7.1e-05	0.00061	345	395	620	647	300	440	530	781
ENSMUSG00000056999	Ide	-0.511	6.6e-06	8.1e-05	2.4e-06	2.9e-05	2444	2519	3599	3476	2127	2805	3075	4200
ENSMUSG00000028351	Dbc1	0.961	6.6e-06	8.1e-05	3.1e-06	3.6e-05	1107	1079	444	678	963	1201	378	817
ENSMUSG00000045877	4933415A04Rik	-1.249	6.7e-06	8.2e-05	2.7e-07	3.9e-06	146	149	395	307	127	166	338	372
ENSMUSG00000051041	Olfml1	1.13	6.7e-06	8.2e-05	1.4e-06	1.7e-05	976	1002	334	569	849	1115	284	686
ENSMUSG00000046550	Spin2	1.353	6.8e-06	8.3e-05	4.5e-09	8.6e-08	749	574	225	292	652	640	192	352
ENSMUSG00000037824	Tspan14	-0.501	6.7e-06	8.3e-05	3.1e-06	3.6e-05	2698	2788	3882	3882	2348	3104	3317	4690
ENSMUSG00000024083	Pja2	-0.472	6.7e-06	8.3e-05	8.6e-06	9.2e-05	6514	6955	9568	9121	5668	7743	8175	11020
ENSMUSG00000034771	Tle2	1.009	6.8e-06	8.4e-05	9e-06	9.6e-05	316	317	151	163	275	353	129	197
ENSMUSG00000029913	Prdm5	0.598	6.8e-06	8.4e-05	5.6e-05	0.00049	1462	1380	864	1011	1272	1537	738	1221
ENSMUSG00000022114	Spry2	-1.244	7e-06	8.5e-05	1.7e-16	9.4e-15	914	1056	2616	2055	795	1175	2236	2484
ENSMUSG00000007440	Pcdhac1	-1.581	7e-06	8.5e-05	6.1e-14	2.4e-12	325	431	1289	974	282	479	1102	1178
ENSMUSG00000097548	AC122929.1	-2.387	7e-06	8.5e-05	1.1e-09	2.2e-08	15	13	74	70	13	14	63	85
ENSMUSG00000020083	2010107G23Rik	-1.121	7e-06	8.5e-05	3.1e-06	3.6e-05	117	128	270	263	102	142	231	318
ENSMUSG00000049551	Fzd9	-1.463	7.1e-06	8.6e-05	1.3e-06	1.7e-05	49	72	180	154	42	80	154	187
ENSMUSG00000003518	Dusp3	-0.557	7e-06	8.6e-05	5.3e-06	5.9e-05	1383	1479	2147	2065	1203	1646	1834	2495
ENSMUSG00000022223	Sdr39u1	0.778	7e-06	8.6e-05	8.4e-05	0.00071	603	588	322	372	525	655	275	449
ENSMUSG00000055116	Arntl	-0.72	7e-06	8.6e-05	8.5e-05	0.00071	454	542	845	798	395	603	722	964
ENSMUSG00000021253	Tgfb3	1.06	7.3e-06	8.8e-05	2.9e-08	4.8e-07	1627	1415	584	873	1416	1576	498	1053
ENSMUSG00000022286	Grhl2	-1.423	7.2e-06	8.8e-05	1.6e-06	1.9e-05	54	68	146	182	47	75	124	219
ENSMUSG00000003282	Plag1	0.515	7.3e-06	8.8e-05	1.2e-05	0.00012	2402	2408	1659	1708	2090	2681	1417	2063
ENSMUSG00000047787	Flrt1	-0.944	7.2e-06	8.8e-05	1.3e-05	0.00013	198	200	392	374	172	223	335	452
ENSMUSG00000030170	Wnt5b	0.841	7.2e-06	8.8e-05	0.00019	0.0015	470	519	235	317	409	578	200	382
ENSMUSG00000029003	Mad2l2	-0.751	7.3e-06	8.9e-05	7.5e-06	8.1e-05	614	704	1190	1032	534	784	1017	1247
ENSMUSG00000022885	St6gal1	-0.474	7.3e-06	8.9e-05	8.8e-06	9.4e-05	5662	5598	8153	7485	4927	6233	6966	9043
ENSMUSG00000087516	Gm2301	-1.394	7.3e-06	8.9e-05	9.7e-06	0.0001	62	114	247	215	53	126	211	260
ENSMUSG00000032000	Birc3	1.047	7.3e-06	8.9e-05	1.2e-05	0.00012	292	274	145	129	254	305	124	156
ENSMUSG00000038280	Ostm1	-0.687	7.3e-06	8.9e-05	6.1e-05	0.00053	535	624	953	914	465	694	814	1104
ENSMUSG00000026131	Dst	-0.828	7.5e-06	9e-05	2.9e-11	7.6e-10	6080	7341	12769	11070	5290	8173	10910	13375
ENSMUSG00000039782	Cpeb2	-1.196	7.4e-06	9e-05	3.9e-11	1e-09	494	500	1279	1001	430	557	1093	1210
ENSMUSG00000021294	Kif26a	-0.783	7.4e-06	9e-05	2.4e-10	5.6e-09	4390	5239	8843	7728	3820	5833	7555	9337
ENSMUSG00000086308	G630016G05Rik	1.661	7.4e-06	9e-05	5.6e-08	9.2e-07	118	127	38	40	103	141	32	48
ENSMUSG00000067653	Ankrd23	1.17	7.4e-06	9e-05	3.8e-06	4.5e-05	223	227	105	95	194	253	90	115
ENSMUSG00000024524	Gnal	-1.077	7.6e-06	9.1e-05	5.1e-06	5.7e-05	129	142	286	286	112	158	244	346
ENSMUSG00000038844	Kif16b	0.525	7.5e-06	9.1e-05	1.4e-05	0.00015	2228	2263	1498	1622	1939	2519	1280	1959
ENSMUSG00000029420	Rimbp2	-1.457	7.6e-06	9.2e-05	2e-08	3.5e-07	110	134	380	290	95	149	325	351
ENSMUSG00000045071	E130308A19Rik	-0.663	7.7e-06	9.2e-05	2.2e-07	3.2e-06	1572	1777	2819	2487	1368	1978	2409	3005
ENSMUSG00000020846	Fam101b	0.89	7.8e-06	9.3e-05	1.8e-07	2.6e-06	2004	1904	858	1249	1744	2120	732	1507
ENSMUSG00000026109	Tmeff2	-1.477	7.8e-06	9.4e-05	3.3e-13	1.1e-11	530	816	2094	1657	460	908	1790	2003
ENSMUSG00000048402	Gli2	0.584	7.8e-06	9.4e-05	3.7e-05	0.00034	1429	1361	907	953	1244	1515	775	1151
ENSMUSG00000030302	Atp2b2	-1.372	7.9e-06	9.5e-05	2.1e-09	4.2e-08	220	279	727	565	191	310	622	684
ENSMUSG00000027238	Frmd5	-1.167	8e-06	9.6e-05	5.9e-09	1.1e-07	351	370	906	714	305	412	775	863
ENSMUSG00000007872	Id3	-0.471	8e-06	9.6e-05	1.3e-05	0.00014	5311	5900	7725	7814	4621	6569	6600	9440
ENSMUSG00000032120	C2cd2l	-0.688	8.2e-06	9.8e-05	7.5e-05	0.00064	533	631	974	902	463	702	832	1090
ENSMUSG00000020019	Ntn4	-1.379	8.3e-06	9.9e-05	2.9e-07	4.2e-06	164	283	630	533	142	314	539	644
ENSMUSG00000072258	Taf1a	0.705	8.3e-06	9.9e-05	0.00018	0.0014	678	756	416	464	590	842	355	560
ENSMUSG00000056427	Slit3	-1.045	8.7e-06	0.0001	1.3e-14	5.5e-13	2441	2965	6126	5034	2124	3301	5234	6082
ENSMUSG00000026163	Sphkap	-1.366	8.7e-06	0.0001	9.7e-14	3.6e-12	658	944	2302	1833	572	1050	1967	2216
ENSMUSG00000000184	Ccnd2	0.854	8.4e-06	0.0001	9.6e-13	3.1e-11	27197	22043	13499	13741	23667	24542	11533	16601
ENSMUSG00000041959	S100a10	-0.556	8.6e-06	0.0001	6.5e-06	7.2e-05	1338	1410	2068	1974	1164	1570	1767	2385
ENSMUSG00000024480	Ap3s1	-0.559	8.5e-06	0.0001	8.2e-06	8.8e-05	1333	1462	2118	2002	1160	1628	1810	2419
ENSMUSG00000019370	Calm3	-0.447	8.5e-06	0.0001	9.9e-06	0.0001	12835	12723	17784	17070	11169	14166	15194	20623
ENSMUSG00000069920	B3gnt9	1.111	8.4e-06	0.0001	1.1e-05	0.00011	346	413	145	206	301	459	123	248
ENSMUSG00000031145	Prickle3	1.279	8.5e-06	0.0001	2.7e-05	0.00026	276	245	76	139	240	273	64	166
ENSMUSG00000022883	Robo1	0.447	8.5e-06	0.0001	2.9e-05	0.00028	9981	9423	6881	7350	8685	10491	5879	8879
ENSMUSG00000029348	Asphd2	-0.726	8.4e-06	0.0001	7.4e-05	0.00062	446	491	818	735	388	547	699	888
ENSMUSG00000066842	Hmcn1	-1.372	9.7e-06	0.00011	1.9e-23	2.6e-21	3005	3313	9283	7080	2615	3688	7932	8555
ENSMUSG00000031906	Smpd3	-1.319	9.3e-06	0.00011	2.2e-19	1.9e-17	1944	2418	6114	4774	1691	2692	5224	5769
ENSMUSG00000060568	Fam78b	-1.572	9e-06	0.00011	6.2e-16	3.2e-14	452	610	1802	1362	393	679	1540	1646
ENSMUSG00000006575	Rundc3a	-1.27	9.5e-06	0.00011	1.6e-12	5.1e-11	793	1169	2599	2137	689	1301	2221	2583
ENSMUSG00000004151	Etv1	-0.765	9.6e-06	0.00011	4.3e-10	9.4e-09	2375	2670	4622	3958	2066	2973	3949	4783
ENSMUSG00000045555	Mettl24	1.87	9.4e-06	0.00011	2.1e-08	3.6e-07	97	100	28	26	84	111	24	31
ENSMUSG00000026443	Lrrn2	-1.508	9e-06	0.00011	8.8e-08	1.4e-06	89	136	360	282	77	151	308	341
ENSMUSG00000090698	Apold1	1.26	9.6e-06	0.00011	1.1e-06	1.4e-05	894	794	252	453	778	884	214	545
ENSMUSG00000079157	Fam155a	-1.084	9.7e-06	0.00011	1.4e-06	1.8e-05	263	364	719	611	228	405	615	739
ENSMUSG00000003420	Fcgrt	1.367	9e-06	0.00011	3.5e-06	4.1e-05	765	755	190	400	666	841	161	481
ENSMUSG00000042035	Igsf3	0.452	9.5e-06	0.00011	1.5e-05	0.00015	6383	6235	4518	4704	5554	6942	3860	5683
ENSMUSG00000025353	Ormdl2	-0.842	9.4e-06	0.00011	1.9e-05	0.00019	428	381	791	660	373	424	676	798
ENSMUSG00000025666	Tmem47	0.514	9.5e-06	0.00011	3.3e-05	0.0003	3208	2922	1982	2307	2792	3253	1693	2787
ENSMUSG00000032232	Cgnl1	1.772	1.1e-05	0.00012	3.3e-15	1.5e-13	5782	4297	1056	1895	5032	4785	901	2287
ENSMUSG00000031548	Sfrp1	1.114	9.9e-06	0.00012	2e-10	4.7e-09	14578	12772	4902	7733	12686	14220	4187	9341
ENSMUSG00000022044	Stmn4	-1.187	1e-05	0.00012	3.2e-10	7.1e-09	429	506	1190	942	373	563	1017	1139
ENSMUSG00000017144	Rnd3	0.621	1e-05	0.00012	9.5e-07	1.2e-05	7006	6659	3920	4961	6097	7414	3348	5992
ENSMUSG00000045287	Rtn4rl1	-1.372	1.1e-05	0.00012	1.2e-06	1.5e-05	65	72	194	160	56	80	166	194
ENSMUSG00000021143	Pacs2	-0.482	1e-05	0.00012	6.6e-06	7.3e-05	3637	3735	5281	5014	3165	4158	4512	6058
ENSMUSG00000004530	Coro1c	-0.461	9.8e-06	0.00012	9.4e-06	0.0001	7827	8319	11411	10811	6811	9262	9749	13061
ENSMUSG00000006818	Sod2	-0.529	9.8e-06	0.00012	9.8e-06	0.0001	1835	1831	2787	2506	1597	2039	2381	3028
ENSMUSG00000032714	Syde1	0.504	1e-05	0.00012	1.8e-05	0.00018	2791	2696	1851	2017	2429	3002	1581	2437
ENSMUSG00000021010	Npas3	0.635	1e-05	0.00012	0.0001	0.00083	937	969	596	631	815	1079	509	762
ENSMUSG00000019856	Fam184a	0.747	1e-05	0.00012	0.0001	0.00086	590	599	348	360	513	667	297	435
ENSMUSG00000020785	Camkk1	0.783	1e-05	0.00012	0.00013	0.0011	573	563	297	363	499	627	253	438
ENSMUSG00000097039	Pvt1	0.706	9.8e-06	0.00012	0.00043	0.003	672	625	440	356	585	696	376	431
ENSMUSG00000000938	Hoxa10	-5.681	1.1e-05	0.00013	2e-25	3.3e-23	2	5	137	287	2	6	116	344
ENSMUSG00000039115	Itga9	1.27	1.1e-05	0.00013	5.1e-09	9.6e-08	4530	4166	1251	2353	3942	4638	1067	2840
ENSMUSG00000026740	Dnajc1	-0.704	1.1e-05	0.00013	1.4e-08	2.6e-07	2618	3150	4958	4445	2278	3507	4236	5370
ENSMUSG00000019467	Arhgef25	0.788	1.1e-05	0.00013	2.8e-08	4.8e-07	3398	3694	1754	2352	2957	4113	1498	2840
ENSMUSG00000007655	Cav1	1.515	1.1e-05	0.00013	1.7e-07	2.6e-06	3137	2996	623	1525	2730	3336	530	1839
ENSMUSG00000051062	Fbll1	-1.439	1.2e-05	0.00013	4.5e-07	6.2e-06	55	61	166	150	48	68	142	182
ENSMUSG00000060716	Plekhh1	-0.641	1.1e-05	0.00013	5.8e-06	6.4e-05	986	1049	1701	1476	858	1168	1454	1784
ENSMUSG00000066979	Bub3	-0.457	1.1e-05	0.00013	1e-05	0.00011	6179	6345	8681	8511	5377	7064	7417	10282
ENSMUSG00000031441	Atp11a	0.467	1.1e-05	0.00013	1.3e-05	0.00013	4054	3991	2864	2953	3528	4443	2447	3568
ENSMUSG00000075585	6330403L08Rik	1.062	1.1e-05	0.00013	1.4e-05	0.00014	301	259	124	143	262	289	106	173
ENSMUSG00000035236	Scai	0.489	1.1e-05	0.00013	1.5e-05	0.00015	2859	2802	2009	2024	2488	3120	1716	2445
ENSMUSG00000026482	Rgl1	0.496	1.1e-05	0.00013	2e-05	0.0002	3354	3170	2168	2456	2919	3530	1852	2967
ENSMUSG00000058571	Gpc6	0.462	1.1e-05	0.00013	2.5e-05	0.00024	4088	3873	2974	2807	3557	4312	2541	3392
ENSMUSG00000038188	Scarf1	1.835	1.1e-05	0.00013	2.8e-05	0.00027	454	492	57	210	395	548	47	251
ENSMUSG00000002944	Cd36	1.941	1.1e-05	0.00013	3e-05	0.00029	874	970	90	393	760	1080	75	471
ENSMUSG00000028128	F3	1.026	1.1e-05	0.00013	3.2e-05	0.0003	286	307	126	165	249	342	107	199
ENSMUSG00000036281	Snapc4	0.513	1.1e-05	0.00013	3.5e-05	0.00033	1898	2037	1387	1371	1651	2268	1185	1657
ENSMUSG00000050505	Pcdh20	1.077	1.1e-05	0.00013	6.3e-05	0.00054	390	383	137	229	339	426	116	275
ENSMUSG00000020400	Tnip1	0.674	1.1e-05	0.00013	0.00014	0.0011	895	835	498	586	779	930	425	707
ENSMUSG00000022489	Pde1b	-0.77	1.1e-05	0.00013	0.00025	0.0019	314	404	579	647	273	449	494	781
ENSMUSG00000034336	Ina	-1.512	1.2e-05	0.00014	3.9e-19	3.2e-17	1094	1489	4186	3187	951	1657	3577	3851
ENSMUSG00000040035	Disp2	-1.508	1.3e-05	0.00014	1.2e-13	4.4e-12	386	506	1445	1094	335	563	1235	1323
ENSMUSG00000035431	Sstr1	-1.895	1.3e-05	0.00014	1.9e-11	5.2e-10	84	121	445	319	73	134	381	387
ENSMUSG00000034387	Ssu2	2.18	1.3e-05	0.00014	9.2e-08	1.4e-06	79	79	10	25	69	88	8	29
ENSMUSG00000026344	Lypd1	-1.373	1.2e-05	0.00014	1e-06	1.3e-05	59	73	171	171	51	81	146	207
ENSMUSG00000035697	Hmha1	1.171	1.2e-05	0.00014	9.9e-06	0.0001	629	650	204	364	547	724	173	438
ENSMUSG00000022682	Rrn3	-0.46	1.2e-05	0.00014	9.7e-06	0.0001	5720	5780	8096	7724	4977	6435	6917	9332
ENSMUSG00000017631	Abr	0.467	1.2e-05	0.00014	1.8e-05	0.00018	4551	4373	3104	3349	3960	4869	2652	4046
ENSMUSG00000044037	Als2cl	1.641	1.2e-05	0.00014	2.2e-05	0.00021	204	226	38	101	177	252	31	120
ENSMUSG00000032244	Fem1b	-0.442	1.2e-05	0.00014	2.1e-05	0.00021	11355	10718	15520	14468	9881	11933	13260	17479
ENSMUSG00000022884	Eif4a2	0.421	1.2e-05	0.00014	3.2e-05	0.0003	19511	19094	14164	14676	16978	21259	12101	17730
ENSMUSG00000041112	Elmo1	0.708	1.2e-05	0.00014	0.00015	0.0012	646	665	401	401	562	740	343	484
ENSMUSG00000044288	Cnr1	-1.381	1.3e-05	0.00015	2.2e-16	1.2e-14	1281	1814	4517	3553	1114	2019	3860	4293
ENSMUSG00000035594	Chrna5	-1.371	1.3e-05	0.00015	2.6e-13	9.1e-12	528	720	1815	1419	459	801	1551	1715
ENSMUSG00000038608	Dock10	-1.15	1.3e-05	0.00015	2.7e-12	8.3e-11	908	1238	2613	2155	789	1378	2233	2604
ENSMUSG00000000530	Acvrl1	1.225	1.3e-05	0.00015	9.7e-08	1.5e-06	1649	1519	479	875	1435	1691	408	1055
ENSMUSG00000038194	Lhb	1.568	1.3e-05	0.00015	1.1e-06	1.4e-05	115	142	36	51	100	158	30	61
ENSMUSG00000053024	Cntn2	-1.151	1.4e-05	0.00015	2.4e-06	2.9e-05	163	158	309	405	142	176	263	488
ENSMUSG00000035852	9130017N09Rik	-1.347	1.3e-05	0.00015	4e-06	4.7e-05	56	83	172	181	48	92	147	219
ENSMUSG00000040434	Gyltl1b	1.277	1.3e-05	0.00015	4.2e-06	4.8e-05	205	166	79	74	179	185	68	89
ENSMUSG00000051537	Gm5124	-1.12	1.3e-05	0.00015	6.4e-06	7.1e-05	107	126	261	247	93	140	223	298
ENSMUSG00000029434	Vps33a	-0.511	1.3e-05	0.00015	7.4e-06	8e-05	1989	2106	2981	2860	1731	2345	2547	3455
ENSMUSG00000039328	Rnf122	-0.512	1.3e-05	0.00015	8.9e-06	9.5e-05	1919	1900	2786	2660	1670	2115	2380	3214
ENSMUSG00000043505	Gimap5	2.102	1.3e-05	0.00015	1.1e-05	0.00011	100	126	10	42	87	140	8	50
ENSMUSG00000021754	Map3k1	-0.47	1.3e-05	0.00015	1e-05	0.00011	4349	4581	6338	6031	3784	5100	5415	7287
ENSMUSG00000032570	Atp2c1	-0.475	1.3e-05	0.00015	1.1e-05	0.00011	3401	3676	4910	4929	2959	4093	4195	5955
ENSMUSG00000019528	Gyg	-0.518	1.3e-05	0.00015	1.2e-05	0.00012	1610	1649	2291	2375	1401	1836	1957	2869
ENSMUSG00000069814	E130309D14Rik	-1.359	1.3e-05	0.00015	2.2e-05	0.00022	49	89	175	181	42	99	149	219
ENSMUSG00000055240	Zfp101	0.502	1.3e-05	0.00015	4.3e-05	0.00039	1986	2109	1478	1414	1728	2348	1263	1709
ENSMUSG00000031125	3830403N18Rik	1.606	1.3e-05	0.00015	4.9e-05	0.00044	166	177	30	82	144	197	25	98
ENSMUSG00000020674	Pxdn	0.43	1.3e-05	0.00015	7e-05	0.0006	20131	19507	13737	15673	17518	21719	11736	18935
ENSMUSG00000021408	Ripk1	0.634	1.3e-05	0.00015	0.0002	0.0016	1028	1009	591	721	895	1123	504	870
ENSMUSG00000097048	AC158662.1	0.703	1.3e-05	0.00015	0.00041	0.0029	572	653	397	356	497	727	339	431
ENSMUSG00000032532	Cck	-2.315	1.4e-05	0.00016	2.4e-19	2e-17	187	293	1423	965	162	325	1217	1167
ENSMUSG00000024803	Ankrd1	-2.177	1.4e-05	0.00016	3.9e-09	7.6e-08	15	19	77	78	13	21	66	94
ENSMUSG00000037032	Apbb1	-0.647	1.4e-05	0.00016	3e-08	5e-07	3331	3680	5859	5122	2898	4097	5006	6188
ENSMUSG00000048899	Rimkla	-1.371	1.4e-05	0.00016	3.1e-07	4.5e-06	99	95	286	216	86	106	245	262
ENSMUSG00000049516	Spty2d1	0.685	1.4e-05	0.00016	3.7e-07	5.2e-06	3122	2760	1637	2018	2717	3073	1398	2437
ENSMUSG00000031442	Mcf2l	-0.662	1.4e-05	0.00016	4.2e-07	5.8e-06	1382	1572	2489	2190	1202	1750	2127	2646
ENSMUSG00000048490	Nrip1	-0.473	1.5e-05	0.00016	8.1e-06	8.7e-05	3282	3308	4608	4540	2856	3683	3937	5485
ENSMUSG00000025485	Ric8	-0.504	1.4e-05	0.00016	8.1e-06	8.7e-05	2106	2244	3131	3038	1832	2498	2675	3670
ENSMUSG00000000308	Ckmt1	-1.263	1.4e-05	0.00016	8.5e-06	9.1e-05	70	101	217	193	60	112	186	233
ENSMUSG00000023039	Krt7	1.628	1.4e-05	0.00016	9.1e-06	9.7e-05	631	668	111	311	549	744	93	373
ENSMUSG00000035021	Baz1a	-0.496	1.4e-05	0.00016	1.3e-05	0.00013	2676	2994	4126	3875	2328	3333	3525	4682
ENSMUSG00000023809	Rps6ka2	-0.478	1.4e-05	0.00016	1.4e-05	0.00014	2629	2448	3516	3555	2288	2726	3004	4295
ENSMUSG00000025875	Tspan17	-1.12	1.4e-05	0.00016	2.5e-05	0.00024	131	208	387	350	113	231	331	423
ENSMUSG00000097487	Ptges3l	1.026	1.4e-05	0.00016	4.1e-05	0.00037	321	252	145	136	280	281	124	165
ENSMUSG00000027620	Rbm39	0.417	1.4e-05	0.00016	5.2e-05	0.00046	22827	23087	16472	17903	19864	25704	14073	21629
ENSMUSG00000006494	Pdk1	0.534	1.4e-05	0.00016	8.2e-05	0.00069	1994	2010	1244	1519	1735	2238	1062	1834
ENSMUSG00000097392	AC123687.1	0.675	1.4e-05	0.00016	8.4e-05	0.0007	895	1053	591	628	778	1172	505	759
ENSMUSG00000023961	Enpp4	-0.651	1.4e-05	0.00016	0.00011	0.00091	592	698	1040	987	515	777	889	1193
ENSMUSG00000003436	Dll3	-1.815	1.5e-05	0.00017	2.1e-17	1.4e-15	300	377	1391	996	261	419	1189	1204
ENSMUSG00000025366	Esyt1	-0.763	1.5e-05	0.00017	3e-10	6.8e-09	3903	4464	7647	6561	3396	4970	6534	7927
ENSMUSG00000028456	Unc13b	-0.834	1.5e-05	0.00017	4.7e-09	8.9e-08	1248	1565	2679	2340	1085	1742	2289	2828
ENSMUSG00000021701	Plk2	0.927	1.6e-05	0.00017	6.1e-09	1.1e-07	4478	4092	1821	2682	3897	4556	1555	3239
ENSMUSG00000002930	Ppp1r17	-1.84	1.5e-05	0.00017	5.6e-08	9.1e-07	30	42	151	109	26	47	130	133
ENSMUSG00000040584	Abcb1a	1.487	1.5e-05	0.00017	4.6e-07	6.3e-06	144	137	46	54	125	153	39	65
ENSMUSG00000025510	Cd151	-0.511	1.5e-05	0.00017	1.3e-05	0.00014	2133	2283	3316	2982	1856	2542	2833	3603
ENSMUSG00000032212	Sltm	0.468	1.5e-05	0.00017	2.8e-05	0.00026	3659	3779	2558	2816	3184	4207	2185	3402
ENSMUSG00000033350	Chst2	0.599	1.5e-05	0.00017	0.00024	0.0018	1225	1239	721	905	1066	1380	615	1093
ENSMUSG00000023484	Prph	-1.554	1.7e-05	0.00018	5.1e-17	3.1e-15	1409	2146	5914	4529	1225	2388	5053	5473
ENSMUSG00000067261	Foxd3	-1.804	1.6e-05	0.00018	2.5e-15	1.2e-13	912	1660	5134	3846	792	1847	4387	4648
ENSMUSG00000056553	Ptprn2	-1.527	1.6e-05	0.00018	1.5e-10	3.6e-09	211	291	823	623	183	323	704	754
ENSMUSG00000029219	Slc10a4	-1.052	1.6e-05	0.00018	1.8e-10	4.3e-09	714	873	1815	1480	621	972	1551	1789
ENSMUSG00000031934	Panx1	-0.699	1.6e-05	0.00018	5.8e-08	9.4e-07	1453	1533	2619	2233	1264	1707	2238	2698
ENSMUSG00000053477	Tcf4	-0.581	1.6e-05	0.00018	1.5e-07	2.3e-06	7962	8562	13149	11574	6928	9532	11234	13983
ENSMUSG00000083679	Gm12892	-1.936	1.7e-05	0.00018	6.6e-07	8.8e-06	17	34	111	82	14	37	95	100
ENSMUSG00000057329	Bcl2	0.613	1.6e-05	0.00018	6.5e-06	7.2e-05	2366	2110	1328	1596	2059	2349	1134	1927
ENSMUSG00000024507	Hsd17b4	-0.467	1.6e-05	0.00018	1e-05	0.00011	3643	3736	5159	5044	3170	4159	4408	6094
ENSMUSG00000026955	Sapcd2	-0.67	1.6e-05	0.00018	1.4e-05	0.00014	775	870	1399	1220	674	968	1196	1475
ENSMUSG00000036019	Tmtc2	-0.463	1.6e-05	0.00018	1.5e-05	0.00015	4353	4697	6301	6177	3788	5229	5383	7463
ENSMUSG00000037149	Ddx1	-0.442	1.6e-05	0.00018	1.7e-05	0.00017	11271	11725	16100	15141	9808	13054	13755	18293
ENSMUSG00000031309	Rps6ka3	0.472	1.6e-05	0.00018	2.5e-05	0.00024	4066	3740	2710	2915	3538	4164	2315	3521
ENSMUSG00000025352	Gdf11	-0.543	1.6e-05	0.00018	2.6e-05	0.00025	1290	1494	2049	2009	1122	1663	1751	2427
ENSMUSG00000052516	Robo2	-0.483	1.7e-05	0.00018	3.8e-05	0.00035	2150	2255	2906	3249	1871	2511	2482	3925
ENSMUSG00000072214	2005-09-01	-0.59	1.6e-05	0.00018	4.4e-05	0.0004	898	989	1473	1368	781	1101	1259	1653
ENSMUSG00000031508	Ankrd10	0.451	1.7e-05	0.00018	5.4e-05	0.00047	3728	4103	2799	2929	3244	4568	2391	3538
ENSMUSG00000054893	Zfp667	-0.7	1.6e-05	0.00018	0.00014	0.0011	465	520	854	747	404	579	730	903
ENSMUSG00000036523	Greb1	-0.968	1.7e-05	0.00019	1.1e-11	3.1e-10	1260	1513	2972	2457	1096	1684	2540	2969
ENSMUSG00000029875	AI836003	-1.99	1.7e-05	0.00019	6e-10	1.3e-08	55	97	350	252	47	107	300	305
ENSMUSG00000039628	Hs3st6	-2.222	1.7e-05	0.00019	2.7e-09	5.4e-08	15	16	74	73	13	18	63	88
ENSMUSG00000025075	Habp2	-2.002	1.7e-05	0.00019	1.5e-07	2.2e-06	19	25	72	105	16	28	61	126
ENSMUSG00000057604	Lmcd1	1.526	1.8e-05	0.00019	1.1e-06	1.4e-05	307	241	68	123	268	269	57	147
ENSMUSG00000039230	Tbcd	-0.535	1.7e-05	0.00019	1.8e-06	2.2e-05	3613	3743	5668	4996	3144	4167	4843	6036
ENSMUSG00000040560	Wdr7	-0.485	1.7e-05	0.00019	8.1e-06	8.7e-05	2672	2745	3881	3700	2325	3056	3316	4470
ENSMUSG00000025081	Tdrd1	1.278	1.7e-05	0.00019	9.1e-06	9.6e-05	206	174	65	92	180	194	55	110
ENSMUSG00000042599	Jhdm1d	-0.493	1.7e-05	0.00019	1.1e-05	0.00011	2451	2672	3704	3511	2133	2975	3165	4242
ENSMUSG00000001864	Aif1l	-0.499	1.7e-05	0.00019	1.5e-05	0.00015	2124	2016	3031	2820	1848	2245	2590	3407
ENSMUSG00000078619	Smarcd2	0.488	1.7e-05	0.00019	4.8e-05	0.00043	3338	3106	2138	2452	2905	3458	1826	2962
ENSMUSG00000039913	Pak7	-0.96	1.7e-05	0.00019	9.7e-05	0.0008	154	214	379	337	133	238	324	408
ENSMUSG00000028039	Efna3	0.827	1.7e-05	0.00019	0.00024	0.0018	436	477	222	292	379	531	189	352
ENSMUSG00000001120	Pcbp3	-0.815	1.8e-05	0.0002	2.7e-10	6.1e-09	1851	2106	3778	3189	1610	2345	3228	3853
ENSMUSG00000036894	Rap2b	-0.624	1.8e-05	0.0002	1.9e-06	2.3e-05	1457	1333	2305	1996	1268	1484	1970	2412
ENSMUSG00000029126	Nsg1	-0.53	1.8e-05	0.0002	4e-06	4.7e-05	2495	2618	3918	3466	2171	2915	3348	4188
ENSMUSG00000034714	Ttyh2	-0.834	1.8e-05	0.0002	1.9e-05	0.00019	425	539	793	926	369	600	677	1118
ENSMUSG00000022867	Usp25	0.48	1.8e-05	0.0002	2.7e-05	0.00026	3427	3174	2259	2471	2982	3534	1930	2985
ENSMUSG00000057963	Itpk1	-0.584	1.8e-05	0.0002	3.6e-05	0.00033	878	933	1385	1333	764	1039	1183	1610
ENSMUSG00000032883	Acsl3	0.462	1.9e-05	0.0002	4.7e-05	0.00042	4787	4242	3184	3369	4166	4723	2720	4070
ENSMUSG00000051495	Irf2bp2	0.447	1.9e-05	0.0002	5.2e-05	0.00046	5435	5555	3789	4269	4729	6185	3237	5157
ENSMUSG00000032374	Plod2	0.486	1.8e-05	0.0002	5.8e-05	0.0005	2981	3018	1974	2306	2594	3360	1686	2785
ENSMUSG00000042498	D330045A20Rik	0.904	1.8e-05	0.0002	7e-05	0.0006	449	360	206	225	391	401	176	272
ENSMUSG00000017740	Slc12a5	0.917	1.8e-05	0.0002	9.8e-05	0.00081	305	332	185	153	265	369	158	185
ENSMUSG00000028465	Tln1	0.431	1.9e-05	0.0002	0.0001	0.00086	14870	14133	9967	11549	12940	15735	8515	13952
ENSMUSG00000043456	Zfp536	-1.631	1.9e-05	0.00021	4.1e-21	4.2e-19	1498	2087	6379	4734	1303	2323	5451	5720
ENSMUSG00000038193	Hand2	-1.048	1.9e-05	0.00021	2.7e-16	1.5e-14	4167	4566	10047	8017	3626	5083	8584	9686
ENSMUSG00000032021	Crtam	3.647	2e-05	0.00021	9.9e-11	2.4e-09	40	35	1	4	35	39	1	5
ENSMUSG00000040759	Cmtm5	-1.448	1.9e-05	0.00021	1.4e-06	1.7e-05	45	64	151	148	39	71	129	179
ENSMUSG00000036752	Tubb4b	-0.44	1.9e-05	0.00021	2.1e-05	0.00021	8646	8493	12039	11207	7524	9456	10286	13540
ENSMUSG00000002274	Metrn	-1.409	2e-05	0.00022	1.3e-18	1e-16	3417	4620	12061	9283	2973	5143	10305	11216
ENSMUSG00000035863	Palm	-0.616	2.1e-05	0.00022	1.4e-07	2.1e-06	2849	3137	4889	4287	2479	3492	4177	5180
ENSMUSG00000040711	Sh3pxd2b	-0.449	2e-05	0.00022	1.6e-05	0.00016	5273	5505	7397	7315	4588	6129	6320	8837
ENSMUSG00000028573	Fggy	-0.807	2.1e-05	0.00022	0.0001	0.00083	287	262	502	459	250	292	429	555
ENSMUSG00000031245	Hmgn5	0.808	2e-05	0.00022	0.00011	0.0009	599	486	303	316	522	542	259	382
ENSMUSG00000024302	Dtna	-0.787	2e-05	0.00022	0.00012	0.00097	280	329	519	532	243	366	443	643
ENSMUSG00000062729	Ppox	0.587	2e-05	0.00022	0.00047	0.0033	904	1045	662	636	786	1163	566	768
ENSMUSG00000023495	Pcbp4	-0.978	2.1e-05	0.00023	5.3e-14	2.1e-12	6034	7213	14321	11770	5250	8030	12236	14221
ENSMUSG00000021301	Hecw1	-1.502	2.1e-05	0.00023	6.8e-13	2.3e-11	380	535	1474	1120	330	595	1260	1354
ENSMUSG00000023008	Fmnl3	0.739	2.2e-05	0.00023	2.9e-07	4.2e-06	3257	3392	1688	2292	2834	3776	1441	2768
ENSMUSG00000031841	Cdh13	1.361	2.1e-05	0.00023	1.7e-06	2.1e-05	692	790	195	383	602	879	165	460
ENSMUSG00000045103	Dmd	-0.785	2.2e-05	0.00023	4.6e-06	5.3e-05	643	838	1338	1217	559	932	1143	1471
ENSMUSG00000027805	Pfn2	-0.475	2.1e-05	0.00023	1e-05	0.00011	2943	3063	4266	4083	2561	3410	3645	4933
ENSMUSG00000020251	Glt8d2	1.58	2.1e-05	0.00023	3.5e-05	0.00033	122	136	25	61	106	151	21	72
ENSMUSG00000041895	Wipi1	-0.565	2.1e-05	0.00023	9.1e-05	0.00076	969	1179	1592	1589	843	1312	1360	1920
ENSMUSG00000079671	2610203C22Rik	2.45	2.2e-05	0.00024	1.7e-08	2.9e-07	72	54	7	15	63	60	6	18
ENSMUSG00000024647	Cbln2	-1.603	2.3e-05	0.00024	2.4e-07	3.5e-06	36	44	127	117	31	49	109	141
ENSMUSG00000028785	Hpca	-1.2	2.2e-05	0.00024	7.2e-07	9.6e-06	179	244	538	434	155	271	460	525
ENSMUSG00000020859	Spag9	-0.515	2.3e-05	0.00024	4.2e-06	4.9e-05	8550	9806	13624	12618	7440	10917	11640	15244
ENSMUSG00000028383	Hsdl2	-0.581	2.2e-05	0.00024	4.3e-05	0.00039	857	907	1338	1303	746	1010	1143	1574
ENSMUSG00000051451	Crebzf	0.443	2.2e-05	0.00024	4.5e-05	0.00041	4221	4480	3107	3293	3673	4988	2654	3978
ENSMUSG00000022019	Tdrd3	0.464	2.3e-05	0.00024	5.2e-05	0.00046	3739	3771	2535	2906	3254	4198	2165	3510
ENSMUSG00000038260	Trpm4	0.741	2.2e-05	0.00024	0.00047	0.0033	591	607	307	409	514	676	262	493
ENSMUSG00000030110	Ret	-1.919	2.3e-05	0.00025	3.2e-24	4.8e-22	7355	10787	40159	28444	6399	12009	34311	34365
ENSMUSG00000036800	Fam135b	-1.907	2.3e-05	0.00025	1.4e-07	2.1e-06	19	31	104	83	16	34	89	101
ENSMUSG00000031561	Tenm3	-0.433	2.4e-05	0.00025	2.7e-05	0.00026	8687	9329	12146	12187	7559	10387	10377	14723
ENSMUSG00000014668	Chfr	-0.512	2.4e-05	0.00025	2.8e-05	0.00027	1779	1991	2807	2574	1548	2216	2398	3110
ENSMUSG00000040043	Rbms2	0.483	2.4e-05	0.00025	3.5e-05	0.00032	2587	2525	1782	1874	2251	2811	1522	2264
ENSMUSG00000002504	Slc9a3r2	0.681	2.4e-05	0.00025	9.5e-05	0.00079	1121	1177	619	813	975	1310	528	981
ENSMUSG00000029819	Npy	-3.125	2.4e-05	0.00026	2.4e-09	4.7e-08	2	7	39	50	2	8	33	60
ENSMUSG00000028150	Rorc	1.936	2.5e-05	0.00026	2.7e-07	3.9e-06	76	87	27	16	66	97	23	20
ENSMUSG00000029055	Plch2	-1.406	2.4e-05	0.00026	2e-06	2.5e-05	51	67	170	142	44	74	146	172
ENSMUSG00000030265	Kras	-0.478	2.5e-05	0.00026	1.7e-05	0.00017	2392	2262	3315	3170	2082	2519	2832	3830
ENSMUSG00000024754	Tmem2	-0.436	2.5e-05	0.00026	2.5e-05	0.00024	6770	6901	9303	9190	5891	7683	7948	11103
ENSMUSG00000024909	Efemp2	0.548	2.4e-05	0.00026	3.3e-05	0.00031	2761	2733	1671	2084	2403	3043	1427	2517
ENSMUSG00000041238	Rbbp8	0.48	2.4e-05	0.00026	4.5e-05	0.0004	3085	2810	2036	2189	2685	3129	1739	2644
ENSMUSG00000041117	Ccdc8	0.457	2.5e-05	0.00026	5.2e-05	0.00046	3895	3958	2687	3032	3389	4407	2295	3662
ENSMUSG00000036995	Asap3	0.953	2.4e-05	0.00026	5.8e-05	0.00051	587	624	247	379	511	695	210	456
ENSMUSG00000029860	Zyx	0.447	2.5e-05	0.00026	6.3e-05	0.00054	5057	4507	3485	3531	4401	5018	2977	4266
ENSMUSG00000001506	Col1a1	1.199	2.5e-05	0.00027	1.1e-08	2e-07	29378	27557	8710	16083	25564	30681	7440	19428
ENSMUSG00000031216	Stard8	1.406	2.5e-05	0.00027	3e-06	3.6e-05	913	837	207	455	795	932	175	547
ENSMUSG00000002489	Tiam1	-0.483	2.6e-05	0.00027	1.5e-05	0.00015	2311	2537	3413	3366	2011	2824	2916	4067
ENSMUSG00000039908	Slc26a11	1.075	2.5e-05	0.00027	1.9e-05	0.00018	262	231	108	125	228	257	92	151
ENSMUSG00000025959	Klf7	-0.534	2.6e-05	0.00027	2.3e-05	0.00022	1329	1383	2062	1867	1156	1540	1762	2256
ENSMUSG00000078502	Gm13212	1.074	2.5e-05	0.00027	2.6e-05	0.00025	270	232	107	131	235	259	91	158
ENSMUSG00000061981	Flot2	-0.541	2.6e-05	0.00027	3e-05	0.00028	1214	1235	1862	1703	1056	1375	1591	2058
ENSMUSG00000052005	Gm9864	-0.642	2.5e-05	0.00027	0.00018	0.0014	536	616	886	913	466	686	757	1103
ENSMUSG00000079259	Trim71	-1.665	2.6e-05	0.00028	2.3e-24	3.5e-22	807	870	3097	2223	702	968	2647	2687
ENSMUSG00000030683	Sez6l2	-1.37	2.6e-05	0.00028	1.2e-13	4.3e-12	481	545	1513	1140	418	606	1293	1378
ENSMUSG00000028381	Ugcg	-0.656	2.6e-05	0.00028	2.3e-08	3.9e-07	2948	3135	5161	4430	2565	3490	4410	5353
ENSMUSG00000004110	Cacna1e	-1.325	2.7e-05	0.00028	2.4e-08	4.2e-07	224	317	758	597	194	352	648	722
ENSMUSG00000006711	D130043K22Rik	-1.433	2.7e-05	0.00028	4.1e-06	4.8e-05	43	68	158	142	37	75	135	172
ENSMUSG00000031351	Zfp185	1.283	2.6e-05	0.00028	1.1e-05	0.00011	513	458	137	262	447	510	116	315
ENSMUSG00000027677	Ttc14	0.441	2.6e-05	0.00028	7.3e-05	0.00062	3221	3478	2519	2417	2803	3872	2152	2920
ENSMUSG00000072893	4933439C10Rik	0.836	2.6e-05	0.00028	9.2e-05	0.00077	375	402	218	218	326	448	186	263
ENSMUSG00000038486	Sv2a	-0.634	2.6e-05	0.00028	0.00015	0.0012	614	688	1067	955	534	766	912	1154
ENSMUSG00000022419	Deptor	-0.659	2.6e-05	0.00028	0.00015	0.0012	537	584	945	826	467	650	808	998
ENSMUSG00000026502	Desi2	-0.49	2.7e-05	0.00029	1.9e-05	0.00019	2219	2314	3316	3052	1931	2576	2833	3688
ENSMUSG00000049687	Fam109b	0.921	2.7e-05	0.00029	3.6e-05	0.00033	778	706	316	467	677	786	269	563
ENSMUSG00000000901	Mmp11	0.605	2.8e-05	0.00029	4.2e-05	0.00038	1803	1759	1025	1314	1569	1958	875	1587
ENSMUSG00000090019	Gimap1	1.814	2.8e-05	0.00029	4.3e-05	0.00039	199	228	27	95	173	254	22	113
ENSMUSG00000049775	Tmsb4x	-0.414	2.8e-05	0.00029	5.1e-05	0.00045	17000	17888	22712	23768	14793	19916	19404	28715
ENSMUSG00000030605	Mfge8	0.473	2.7e-05	0.00029	7.1e-05	0.00061	3021	3070	2038	2349	2629	3418	1741	2837
ENSMUSG00000020701	Tmem132e	-1.547	2.8e-05	0.0003	9.7e-18	6.6e-16	1067	1535	4343	3265	928	1708	3711	3946
ENSMUSG00000065445	Mir143	2.357	2.9e-05	0.0003	1.2e-08	2.1e-07	69	59	8	16	60	66	7	19
ENSMUSG00000032262	Elovl4	-0.821	2.9e-05	0.0003	4.7e-08	7.7e-07	887	898	1732	1426	772	1000	1480	1723
ENSMUSG00000042595	Fam199x	-0.463	2.9e-05	0.0003	2.3e-05	0.00022	3072	2923	4273	3990	2673	3255	3651	4821
ENSMUSG00000032435	Dync1li1	-0.46	2.9e-05	0.0003	2.7e-05	0.00025	3883	4267	5755	5457	3379	4751	4917	6593
ENSMUSG00000071793	2610005L07Rik	0.468	2.9e-05	0.0003	6.6e-05	0.00057	2406	2478	1793	1739	2094	2759	1532	2101
ENSMUSG00000031666	Rbl2	0.577	2.9e-05	0.0003	0.0002	0.0015	1054	1099	701	741	917	1223	599	895
ENSMUSG00000015944	Gatsl2	-1.116	3e-05	0.00031	2.5e-10	5.7e-09	576	698	1540	1225	501	777	1316	1481
ENSMUSG00000066687	Zbtb16	-1.617	3e-05	0.00031	3.6e-10	7.9e-09	147	206	623	460	127	229	533	557
ENSMUSG00000064036	Mro	-1.737	2.9e-05	0.00031	3e-07	4.3e-06	24	36	93	110	21	40	79	133
ENSMUSG00000031093	Dock11	-0.441	3e-05	0.00031	2.8e-05	0.00026	4475	4671	6117	6297	3894	5200	5226	7607
ENSMUSG00000019814	Ltv1	0.495	3e-05	0.00031	4.6e-05	0.00041	2191	2095	1477	1563	1907	2333	1262	1888
ENSMUSG00000004864	Mapk13	0.902	2.9e-05	0.00031	9e-05	0.00075	347	349	166	207	302	389	141	249
ENSMUSG00000024238	Zeb1	0.456	3e-05	0.00031	0.0001	0.00083	4494	4346	2956	3486	3911	4839	2525	4211
ENSMUSG00000014704	Hoxa2	-0.609	3e-05	0.00031	0.00014	0.0011	659	744	1086	1055	573	828	928	1275
ENSMUSG00000001247	Lsr	-0.597	3.1e-05	0.00032	3.1e-05	0.00029	980	1127	1683	1508	852	1255	1438	1822
ENSMUSG00000019916	P4ha1	0.431	3e-05	0.00032	6.5e-05	0.00056	4317	4588	3248	3355	3756	5108	2775	4053
ENSMUSG00000032641	Gpr19	-0.774	3.1e-05	0.00032	0.00015	0.0012	295	338	573	510	256	376	490	616
ENSMUSG00000086825	Gm15675	1.869	3.2e-05	0.00033	7.7e-08	1.2e-06	84	92	20	28	73	102	17	33
ENSMUSG00000064115	Cadm2	-1.48	3.2e-05	0.00033	7.2e-07	9.6e-06	43	53	137	132	37	59	117	159
ENSMUSG00000018001	Cyth3	-0.449	3.2e-05	0.00033	2.3e-05	0.00022	3969	4228	5631	5564	3454	4707	4811	6722
ENSMUSG00000034485	Uaca	0.471	3.2e-05	0.00033	6.1e-05	0.00053	2868	2892	1956	2198	2496	3220	1671	2655
ENSMUSG00000028278	Rragd	0.479	3.1e-05	0.00033	8.1e-05	0.00068	3108	2877	1996	2296	2705	3203	1705	2773
ENSMUSG00000021759	Ppap2a	0.596	3.1e-05	0.00033	0.00026	0.002	1080	1029	644	750	940	1146	550	905
ENSMUSG00000024533	Spire1	-0.634	3.3e-05	0.00034	1.6e-07	2.4e-06	2188	2489	3866	3401	1904	2771	3303	4109
ENSMUSG00000028139	Riiad1	-1.852	3.3e-05	0.00034	5e-07	6.8e-06	19	34	106	84	16	37	91	102
ENSMUSG00000021470	Ercc6l2	0.482	3.3e-05	0.00034	5e-05	0.00044	2367	2340	1627	1742	2060	2605	1390	2104
ENSMUSG00000026848	Tor1b	0.474	3.3e-05	0.00034	7.4e-05	0.00062	2694	2733	1838	2067	2344	3043	1570	2497
ENSMUSG00000057229	Atp5sl	0.579	3.2e-05	0.00034	0.00021	0.0016	1128	1107	705	791	982	1233	602	955
ENSMUSG00000042099	Kank3	0.822	3.3e-05	0.00034	0.00031	0.0023	399	441	207	268	347	491	176	323
ENSMUSG00000039952	Dag1	-0.463	3.4e-05	0.00035	3.1e-05	0.00029	3349	3676	4981	4703	2914	4093	4256	5682
ENSMUSG00000016179	Camk1g	0.941	3.4e-05	0.00035	3.4e-05	0.00032	671	576	269	380	584	642	229	458
ENSMUSG00000053110	Yap1	0.466	3.4e-05	0.00035	3.7e-05	0.00034	10597	9427	6861	7633	9222	10496	5861	9221
ENSMUSG00000038241	Cep250	0.475	3.4e-05	0.00035	5.2e-05	0.00046	2411	2345	1709	1713	2098	2611	1460	2070
ENSMUSG00000027676	Ccdc39	1.059	3.4e-05	0.00035	9.6e-05	0.0008	194	237	115	91	168	264	99	111
ENSMUSG00000020135	Apc2	-1.396	3.5e-05	0.00036	2.7e-19	2.3e-17	1705	2177	5819	4406	1483	2423	4972	5324
ENSMUSG00000067795	4930444P10Rik	3.107	3.5e-05	0.00036	5.2e-10	1.1e-08	44	41	4	6	38	46	3	7
ENSMUSG00000031503	Col4a2	1.125	3.5e-05	0.00036	1.8e-08	3.2e-07	14203	13692	4603	8182	12359	15244	3931	9883
ENSMUSG00000090523	Gypc	0.675	3.5e-05	0.00036	7.5e-06	8.1e-05	1958	1804	1023	1330	1704	2009	873	1606
ENSMUSG00000052155	Acvr2a	0.423	3.5e-05	0.00036	6.5e-05	0.00056	5856	5540	4264	4236	5096	6168	3643	5118
ENSMUSG00000026442	Nfasc	-1.442	3.6e-05	0.00037	7.1e-19	5.6e-17	1458	1934	5259	3967	1268	2153	4494	4794
ENSMUSG00000062591	Tubb4a	-1.694	3.6e-05	0.00037	1.9e-13	6.9e-12	285	417	1315	959	247	464	1124	1160
ENSMUSG00000024897	Apba1	-1.278	3.6e-05	0.00037	1.1e-09	2.2e-08	409	596	1356	1084	355	663	1159	1310
ENSMUSG00000031099	Smarca1	0.984	3.6e-05	0.00037	7.5e-09	1.4e-07	5839	5269	2208	3407	5081	5867	1885	4114
ENSMUSG00000022483	Col2a1	-0.843	3.7e-05	0.00037	1.6e-07	2.3e-06	868	1132	1657	1933	755	1260	1415	2335
ENSMUSG00000049122	Frmd3	-1.563	3.7e-05	0.00037	3e-07	4.2e-06	38	42	121	117	33	47	103	142
ENSMUSG00000028222	Calb1	-1.631	3.6e-05	0.00037	3.5e-07	4.9e-06	33	40	126	101	29	44	108	123
ENSMUSG00000086328	2700033N17Rik	1.646	3.6e-05	0.00037	2.4e-06	2.9e-05	210	160	40	79	183	179	33	94
ENSMUSG00000045083	Lingo2	-1.499	3.5e-05	0.00037	3.4e-06	4e-05	38	57	150	120	33	63	129	145
ENSMUSG00000023032	Slc4a8	-0.785	3.6e-05	0.00037	5.5e-06	6.2e-05	579	640	1144	958	504	712	978	1158
ENSMUSG00000032307	Ube2q2	-0.472	3.7e-05	0.00037	2.3e-05	0.00022	2698	2789	3995	3620	2348	3105	3413	4374
ENSMUSG00000028832	Stmn1	-0.421	3.6e-05	0.00037	4.7e-05	0.00042	12111	11895	16729	15415	10539	13244	14293	18624
ENSMUSG00000021647	Cartpt	-2.271	3.7e-05	0.00038	1.2e-28	2.9e-26	792	1149	5633	3744	688	1279	4814	4525
ENSMUSG00000020821	Kif1c	0.557	3.7e-05	0.00038	1.2e-05	0.00013	3757	3727	2250	2832	3269	4150	1922	3421
ENSMUSG00000022895	Ets2	0.549	3.8e-05	0.00038	1.5e-05	0.00015	3882	3727	2314	2885	3378	4150	1976	3484
ENSMUSG00000017978	Cadps2	-1.131	3.7e-05	0.00038	4.9e-05	0.00044	81	115	199	231	70	128	170	279
ENSMUSG00000026785	Pkn3	0.737	3.7e-05	0.00038	0.00027	0.002	492	535	292	324	428	595	249	391
ENSMUSG00000038375	Trp53inp2	-1.054	3.9e-05	0.00039	2e-11	5.3e-10	809	879	1961	1547	704	978	1676	1870
ENSMUSG00000048960	Prex2	1.342	3.9e-05	0.00039	1e-06	1.3e-05	1480	1485	368	802	1288	1653	313	966
ENSMUSG00000003778	Brd8	0.421	3.9e-05	0.00039	7.1e-05	0.00061	6648	6519	4732	5097	5785	7258	4043	6157
ENSMUSG00000057182	Scn3a	-1.28	3.9e-05	0.0004	1.5e-14	6.1e-13	759	939	2333	1794	660	1045	1994	2169
ENSMUSG00000097848	AC127583.1	-1.775	4e-05	0.0004	4.3e-06	4.9e-05	23	53	145	113	19	58	124	137
ENSMUSG00000020230	Prmt2	-0.526	3.9e-05	0.0004	5.5e-05	0.00049	1292	1475	2073	1914	1124	1642	1771	2313
ENSMUSG00000031021	Tmem9b	-0.665	3.9e-05	0.0004	0.00033	0.0024	470	565	866	778	409	629	740	940
ENSMUSG00000034145	Tmem63c	-1.258	4e-05	0.00041	7.2e-06	7.9e-05	66	85	194	167	57	94	166	202
ENSMUSG00000001542	Ell2	1.035	4e-05	0.00041	2.8e-05	0.00026	243	246	110	128	211	274	94	154
ENSMUSG00000031642	Sh3rf1	-0.535	4.1e-05	0.00041	6.4e-05	0.00055	1041	1109	1544	1573	906	1235	1319	1900
ENSMUSG00000008090	Fgfrl1	0.548	4e-05	0.00041	0.00037	0.0027	1379	1389	847	1044	1200	1547	723	1261
ENSMUSG00000026797	Stxbp1	-0.902	4.1e-05	0.00042	1.2e-10	2.9e-09	1269	1480	2820	2324	1104	1648	2410	2808
ENSMUSG00000029797	Sspo	1.195	4.2e-05	0.00042	1.1e-05	0.00011	177	191	72	89	154	213	61	107
ENSMUSG00000071862	Lrrtm2	-0.975	4.1e-05	0.00042	3.2e-05	0.0003	148	144	299	275	129	160	256	332
ENSMUSG00000024268	Celf4	-0.701	4.1e-05	0.00042	0.00022	0.0017	377	420	660	636	328	467	564	769
ENSMUSG00000038305	Spats2l	0.759	4.2e-05	0.00043	1.9e-05	0.00019	1330	1319	651	913	1157	1469	555	1102
ENSMUSG00000085767	Gm13563	1.032	4.3e-05	0.00043	5.3e-05	0.00047	210	248	115	109	182	276	98	132
ENSMUSG00000033618	Map3k13	-0.879	4.2e-05	0.00043	5.5e-05	0.00049	248	257	513	417	216	286	439	504
ENSMUSG00000038766	Gabpb2	0.439	4.2e-05	0.00043	8.2e-05	0.00069	4862	4524	3302	3617	4231	5037	2821	4369
ENSMUSG00000025813	Homer2	-0.778	4.3e-05	0.00043	0.00015	0.0012	320	350	626	523	278	389	535	632
ENSMUSG00000010362	Rdm1	0.788	4.3e-05	0.00043	0.00023	0.0018	479	439	242	289	417	489	206	349
ENSMUSG00000032596	Uba7	0.901	4.3e-05	0.00044	9e-05	0.00076	341	324	161	195	297	361	137	235
ENSMUSG00000021892	Sh3bp5	0.662	4.4e-05	0.00044	0.00012	0.00097	1175	1231	656	863	1022	1370	560	1041
ENSMUSG00000020668	Kif3c	-0.471	4.5e-05	0.00045	3.6e-05	0.00033	2659	2895	4041	3662	2314	3223	3453	4424
ENSMUSG00000028360	Slc44a5	-0.85	4.5e-05	0.00045	9.5e-05	0.00079	213	229	423	374	185	255	362	452
ENSMUSG00000026754	Golga1	0.508	4.5e-05	0.00045	0.00019	0.0015	1471	1573	1049	1091	1280	1751	896	1318
ENSMUSG00000031788	Kifc3	0.557	4.5e-05	0.00045	0.0004	0.0028	1017	1101	716	724	885	1226	612	875
ENSMUSG00000033658	Ddx19b	-0.505	4.6e-05	0.00046	4e-05	0.00037	1496	1484	2205	2024	1302	1652	1884	2446
ENSMUSG00000036040	Adamtsl2	-0.977	4.6e-05	0.00046	4.1e-05	0.00038	145	149	313	266	126	166	268	322
ENSMUSG00000036333	Kidins220	-0.463	4.6e-05	0.00046	4.9e-05	0.00044	4606	5418	6950	6873	4008	6032	5938	8303
ENSMUSG00000087881	Gm22442	0.452	4.6e-05	0.00046	0.00011	0.00087	4925	4421	3212	3619	4286	4923	2744	4372
ENSMUSG00000022425	Enpp2	-0.55	4.6e-05	0.00046	0.00016	0.0013	904	1055	1430	1439	786	1174	1222	1739
ENSMUSG00000039246	Lyplal1	-0.619	4.6e-05	0.00046	0.00018	0.0014	589	615	954	895	512	685	815	1082
ENSMUSG00000026657	Frmd4a	-0.769	4.7e-05	0.00047	7.5e-11	1.8e-09	6482	6959	12494	10412	5640	7748	10675	12580
ENSMUSG00000078965	Gm12033	-0.479	4.6e-05	0.00047	3.2e-05	0.0003	2257	2384	3417	3056	1964	2654	2920	3692
ENSMUSG00000036960	Clca5	2.345	4.8e-05	0.00048	2e-07	2.9e-06	53	68	6	17	46	75	5	20
ENSMUSG00000074794	Arrdc3	0.548	4.8e-05	0.00048	1.4e-06	1.8e-05	14215	12124	8767	9245	12370	13499	7490	11169
ENSMUSG00000022372	Sla	1.742	4.8e-05	0.00048	7.5e-06	8.1e-05	93	103	17	41	81	115	14	49
ENSMUSG00000040061	Plcb2	1.264	4.8e-05	0.00048	1.1e-05	0.00012	182	157	60	81	159	175	51	97
ENSMUSG00000020937	Plcd3	1.007	4.8e-05	0.00048	4.1e-05	0.00037	231	255	119	123	201	284	102	148
ENSMUSG00000038022	Fam188b	0.609	4.8e-05	0.00048	0.00043	0.003	968	838	570	613	843	933	487	740
ENSMUSG00000019539	Rcn3	0.808	4.9e-05	0.00049	1.1e-07	1.7e-06	4775	4847	2247	3247	4155	5397	1919	3921
ENSMUSG00000042506	Usp22	-0.414	4.9e-05	0.00049	4.4e-05	0.00039	11378	11674	15623	15083	9901	12998	13348	18222
ENSMUSG00000033278	Ptprm	-0.487	4.9e-05	0.00049	5.5e-05	0.00048	1838	2084	2807	2693	1599	2320	2398	3254
ENSMUSG00000056008	Gm11541	2.364	5.1e-05	0.0005	8.1e-09	1.5e-07	59	57	12	11	51	64	10	13
ENSMUSG00000020089	Ppa1	-0.497	5e-05	0.0005	1e-05	0.00011	4011	3806	5866	5164	3490	4238	5012	6239
ENSMUSG00000017376	Nlk	-0.485	5e-05	0.0005	5.2e-05	0.00046	2007	2255	3109	2859	1746	2510	2656	3454
ENSMUSG00000036555	Iqce	0.514	5.1e-05	0.0005	0.00017	0.0013	1496	1516	1019	1090	1302	1688	870	1317
ENSMUSG00000038738	Shank1	0.792	5e-05	0.0005	0.00028	0.0021	370	404	235	212	322	450	201	257
ENSMUSG00000072653	Zfp783	0.569	5e-05	0.0005	0.00035	0.0026	994	991	671	667	865	1103	573	806
ENSMUSG00000021108	Prkch	1.37	5.2e-05	0.00051	1.3e-05	0.00013	648	606	150	336	564	675	127	403
ENSMUSG00000024782	Ak3	-0.449	5.1e-05	0.00051	2.9e-05	0.00027	2864	2791	3905	3816	2492	3108	3336	4610
ENSMUSG00000015882	Lcorl	-0.463	5.1e-05	0.00051	4.1e-05	0.00038	2367	2272	3291	3105	2060	2530	2812	3751
ENSMUSG00000048965	Mrgpre	-0.973	5.1e-05	0.00051	4.1e-05	0.00038	136	155	295	276	118	172	252	334
ENSMUSG00000097188	AC025794.1	0.404	5.1e-05	0.00051	0.00027	0.0021	5094	4943	4005	3580	4433	5503	3422	4326
ENSMUSG00000036377	C530008M17Rik	-0.558	5.2e-05	0.00052	2.7e-06	3.2e-05	2146	2377	3534	3130	1867	2646	3020	3782
ENSMUSG00000030589	Rasgrp4	1.239	5.3e-05	0.00052	1.6e-05	0.00016	164	175	60	83	143	195	51	100
ENSMUSG00000002957	Ap2a2	-0.423	5.2e-05	0.00052	5.1e-05	0.00045	8373	8680	11902	10970	7286	9664	10169	13254
ENSMUSG00000027712	Anxa5	-0.442	5.2e-05	0.00052	6.1e-05	0.00053	2986	3235	4084	4370	2598	3602	3489	5279
ENSMUSG00000028670	Lypla2	-0.498	5.3e-05	0.00052	7.8e-05	0.00066	1633	1884	2576	2394	1421	2097	2201	2893
ENSMUSG00000029056	Pank4	0.46	5.3e-05	0.00052	8.7e-05	0.00073	2356	2404	1711	1749	2050	2677	1462	2113
ENSMUSG00000089788	Gm16586	0.466	5.3e-05	0.00052	0.00014	0.0011	1993	2048	1504	1423	1734	2280	1285	1720
ENSMUSG00000031714	Gab1	-0.458	5.3e-05	0.00053	4.7e-05	0.00042	3022	3375	4530	4258	2629	3757	3870	5144
ENSMUSG00000027287	Snap23	0.449	5.4e-05	0.00053	6.8e-05	0.00058	3370	3076	2320	2401	2933	3425	1982	2901
ENSMUSG00000045991	Onecut2	-1.66	5.5e-05	0.00054	5.3e-17	3.2e-15	556	794	2476	1795	483	883	2116	2170
ENSMUSG00000040856	Dlk1	1.201	5.5e-05	0.00054	5.8e-08	9.5e-07	7909	7821	2332	4509	6882	8708	1991	5445
ENSMUSG00000073002	Vamp5	1.554	5.4e-05	0.00054	5.8e-06	6.4e-05	126	109	29	51	110	122	24	61
ENSMUSG00000031963	Bmper	0.922	5.5e-05	0.00054	9.6e-05	0.00079	302	304	143	176	263	338	122	212
ENSMUSG00000069678	Pcgf1	-0.662	5.5e-05	0.00054	0.00032	0.0024	436	497	753	724	379	553	643	875
ENSMUSG00000052852	Reep1	-1.069	5.6e-05	0.00055	1.1e-11	3.2e-10	1225	1641	3307	2708	1065	1826	2826	3272
ENSMUSG00000056758	Hmga2	0.75	5.6e-05	0.00055	6.1e-10	1.3e-08	26562	21740	13681	15036	23114	24205	11688	18165
[truncated: 17,691 more rows]
